# Supplementary material for: Caenorhabditis elegans sperm carry a histone-based epigenetic memory of both spermatogenesis and oogenesis
Source: Nat Commun. 2018 Oct 17;9:4310. doi: 10.1038/s41467-018-06236-8 (PMC6193031; doi:10.1038/s41467-018-06236-8)
Supplement: Supplementary file 4 — Supplementary Data 1 [file 41467_2018_6236_MOESM4_ESM.xlsx]

## Sheet: Supplementary.Data.1
Supplementary Data 1. Gene sets used in this study.
Gene.Sequence.Name	Gene.Public.Name	Gene.WB.ID	Chr	exonig.length	Strand	Start	End	Sex independent Tabuchi	Spermatogen. specific Tabuchi	Spermatogen. enriched Reinke	Spermatogen. enriched Ortiz	Oogenesis enriched Reinke	Oogenesis enriched Ortiz	CSR-1 bound Claycomb	Germline specific Rechtsteiner	Strict maternal Baugh	Soma specific Tabuchi	Strict embryo Baugh	Silent Kolasinska-Zwierz
Y110A7A.10	aap-1	WBGene00000001	chrI	1789	1	5107844	5110167							1
F27C8.1	aat-1	WBGene00000002	chrIV	1940	-1	9598960	9601678				1						1
F07C3.7	aat-2	WBGene00000003	chrV	1738	-1	9244379	9246337				1
F52H2.2	aat-3	WBGene00000004	chrX	1741	1	2554222	2557718						1
T13A10.10	aat-4	WBGene00000005	chrIV	1771	-1	6272543	6275702				1
C55C2.5	aat-5	WBGene00000006	chrI	1903	-1	2571778	2576024
T11F9.4	aat-6	WBGene00000007	chrV	1865	-1	11466824	11470645		1		1
F54D12.3	aat-7	WBGene00000008	chrII	1521	1	1386895	1391574
F28F9.4	aat-8	WBGene00000009	chrIV	1452	-1	3862123	3865024
Y53H1C.1	aat-9	WBGene00000010	chrI	2022	-1	11388738	11396651	1						1
C50F2.9	abf-1	WBGene00000012	chrI	258	-1	3886114	3887083
C50F2.10	abf-2	WBGene00000013	chrI	414	-1	3885551	3885964
F54B8.5	abf-3	WBGene00000014	chrV	270	-1	15817391	15817827
Y38H6C.22	abf-4	WBGene00000015	chrV	381	-1	20557914	20558348
T22H6.5	abf-5	WBGene00000016	chrX	484	1	12792779	12793316
T22H6.7	abf-6	WBGene00000017	chrX	646	1	12794107	12794803
M79.1	abl-1	WBGene00000018	chrX	4299	-1	10605769	10624122						1				1
C24F3.5	abt-1	WBGene00000019	chrIV	4757	-1	10206171	10214889		1	1	1
F12B6.1	abt-2	WBGene00000020	chrI	6670	-1	2255925	2272868		1		1
Y39D8C.1	abt-4	WBGene00000022	chrV	5545	-1	323778	330728
Y53C10A.9	abt-5	WBGene00000023	chrI	4724	1	12011267	12018659		1	1	1
AC3.3	abu-1	WBGene00000024	chrV	1403	-1	10380316	10381800											1
F19G12.7	abu-2	WBGene00000025	chrX	1719	-1	1408831	1410647
F31A3.1	abu-3	WBGene00000026	chrX	729	1	17553344	17554374
Y5H2A.3	abu-4	WBGene00000027	chrV	1020	1	2274881	2275976
Y105C5A.4	abu-5	WBGene00000028	chrIV	1008	1	15590665	15591740
C03A7.7	abu-6	WBGene00000029	chrV	1243	-1	5160587	5161877
C03A7.8	abu-7	WBGene00000030	chrV	1317	-1	5163380	5164743
C03A7.14	abu-8	WBGene00000031	chrV	1525	-1	5192977	5194592
R09F10.2	abu-9	WBGene00000032	chrX	1137	1	8322059	8323291
F35A5.3	abu-10	WBGene00000033	chrX	1271	1	3798163	3799725
T01D1.6	abu-11	WBGene00000034	chrII	1273	-1	192531	194558
W09B12.1	ace-1	WBGene00000035	chrX	2537	1	16367157	16373965
Y44E3A.2	ace-2	WBGene00000036	chrI	2571	-1	3301518	3307467				1
Y48B6A.8	ace-3	WBGene00000037	chrII	2168	1	14205558	14210105
Y48B6A.7	ace-4	WBGene00000038	chrII	1930	1	14197971	14205250
C42D8.5	acn-1	WBGene00000039	chrX	3292	-1	5092250	5097042
ZK455.1	aco-1	WBGene00000040	chrX	3074	1	11339808	11343504										1
F54H12.1	aco-2	WBGene00000041	chrIII	2734	1	7973652	7977260							1
K11G12.2	acr-2	WBGene00000042	chrX	1888	1	6702653	6709263
K11G12.7	acr-3	WBGene00000043	chrX	1660	1	6709499	6712887
K03F8.2	acr-5	WBGene00000044	chrIII	1800	-1	6509646	6514715
ZK973.5	acr-6	WBGene00000045	chrI	1689	1	4359117	4362549
T09A5.3	acr-7	WBGene00000046	chrII	1692	-1	7845610	7849745
ZC504.2	acr-8	WBGene00000047	chrX	1758	1	10412703	10416596
C40C9.2	acr-9	WBGene00000048	chrX	1909	-1	13642278	13646828
R02E12.8	acr-10	WBGene00000049	chrX	1533	1	4023291	4025561
D2092.3	acr-11	WBGene00000050	chrI	1445	-1	6621629	6624895
R01E6.4	acr-12	WBGene00000051	chrX	1926	1	13532851	13536324
T05C12.2	acr-14	WBGene00000053	chrII	1595	-1	8174793	8177143
F25G6.4	acr-15	WBGene00000054	chrV	1506	1	8552673	8555366
F25G6.3	acr-16	WBGene00000055	chrV	1836	1	8561194	8564298											1
F53E10.2	acr-17	WBGene00000056	chrV	1620	1	2608654	2615245
F28F8.1	acr-18	WBGene00000057	chrV	1617	-1	15551136	15559128				1
C31H5.3	acr-19	WBGene00000058	chrI	1928	-1	9031267	9036688
R06A4.10	acr-20	WBGene00000059	chrII	1841	-1	14373755	14377814
F27B3.2	acr-21	WBGene00000060	chrIII	1410	1	6583458	6585564
F48E3.7	lgc-11	WBGene00000061	chrX	1435	-1	7503778	7506588
F59B1.9	acr-23	WBGene00000062	chrV	1718	-1	3651647	3659486
T04C12.6	act-1	WBGene00000063	chrV	1461	1	11079149	11082479							1
T04C12.5	act-2	WBGene00000064	chrV	1335	-1	11076719	11078150							1
T04C12.4	act-3	WBGene00000065	chrV	1569	-1	11071666	11074480							1
M03F4.2	act-4	WBGene00000066	chrX	1805	1	4960522	4964388
T25C8.2	act-5	WBGene00000067	chrIII	1345	-1	13604238	13605967
F17C8.1	acy-1	WBGene00000068	chrIII	4068	1	4722177	4730835
C10F3.3	acy-2	WBGene00000069	chrV	3343	1	5976012	5981496
C44F1.5	acy-3	WBGene00000070	chrIII	4068	-1	3774871	3786718
T01C2.1	acy-4	WBGene00000071	chrV	3269	-1	5624707	5630876				1
F39C12.2	add-1	WBGene00000072	chrX	2629	-1	4854035	4860006
F57F5.4	add-2	WBGene00000073	chrV	2059	-1	12009532	12013586						1
C04A11.4	adm-2	WBGene00000074	chrX	3227	1	13687903	13695721						1				1
ZK154.7	adm-4	WBGene00000075	chrX	2342	-1	7794993	7798236						1			1
H15N14.1	adr-1	WBGene00000079	chrI	3209	1	7773411	7777572	1						1
T20H4.4	adr-2	WBGene00000080	chrIII	1699	-1	7230902	7232822	1				1		1
Y50D7A.7	ads-1	WBGene00000081	chrIII	1886	-1	295646	298555										1
C02B4.1	adt-1	WBGene00000082	chrX	4802	1	12678760	12689207
F08C6.1	adt-2	WBGene00000083	chrX	3927	1	7585539	7595441				1
D2030.10	aex-1	WBGene00000084	chrI	3282	1	7602307	7608241
T14B1.2	aex-2	WBGene00000085	chrX	1220	-1	9650942	9653059
C02H7.3	aex-3	WBGene00000086	chrX	4822	-1	751210	759731
F32A7.6	aex-5	WBGene00000088	chrI	1743	-1	14850059	14855779
Y87G2A.4	aex-6	WBGene00000089	chrI	1010	-1	13543021	13545179
B0334.8	age-1	WBGene00000090	chrII	3766	-1	11519435	11526998	1				1		1
F32A6.4	ags-3	WBGene00000092	chrX	2219	-1	5289691	5298008						1				1
Y62E10A.5	agt-1	WBGene00000093	chrIV	644	-1	13368435	13369396					1		1
F09E5.13	agt-2	WBGene00000094	chrII	1231	-1	5371789	5373404						1	1
C25A1.11	aha-1	WBGene00000095	chrI	1605	-1	10193916	10196990						1
C41G7.5	ahr-1	WBGene00000096	chrI	1843	1	9522570	9531122				1
F58E10.4	aip-1	WBGene00000097	chrV	1059	1	14012318	14013629							1
K07C11.2	air-1	WBGene00000098	chrV	1421	1	8221390	8223567					1		1
B0207.4	air-2	WBGene00000099	chrI	1121	1	5937479	5938887							1
C25A11.4	ajm-1	WBGene00000100	chrX	5876	1	9092226	9113562										1
D1022.7	aka-1	WBGene00000101	chrII	4317	-1	7472685	7478914	1						1		1
C12D8.10	akt-1	WBGene00000102	chrV	2328	1	10248880	10252870	1						1
F28H6.1	akt-2	WBGene00000103	chrX	2393	1	14147631	14152013
F48F7.1	alg-1	WBGene00000105	chrX	4968	1	13949073	13956187
T07D3.7	alg-2	WBGene00000106	chrII	3249	1	873183	878961						1	1				1
F54D8.3	alh-1	WBGene00000107	chrIII	1859	1	5077725	5080636							1
K04F1.15	alh-2	WBGene00000108	chrV	1614	1	1644377	1647728
F36H1.6	alh-3	WBGene00000109	chrIV	2868	1	11022580	11025851							1				1
T05H4.13	alh-4	WBGene00000110	chrV	2308	-1	6427194	6429910							1
T08B1.3	alh-5	WBGene00000111	chrV	1379	-1	1996108	1999580
F56D12.1	alh-6	WBGene00000112	chrII	2017	-1	1306247	1310140
F45H10.1	alh-7	WBGene00000113	chrII	1724	-1	13487125	13491718
F13D12.4	alh-8	WBGene00000114	chrII	1889	1	11728886	11731163							1
F01F1.6	alh-9	WBGene00000115	chrIII	1954	1	5855994	5859141				1			1
C54D1.4	alh-10	WBGene00000116	chrX	1656	-1	7140459	7143598										1	1
F42G9.5	alh-11	WBGene00000117	chrIII	2211	-1	774319	778867				1
Y69F12A.2	alh-12	WBGene00000118	chrIII	1729	1	7453947	7455917										1
C01F6.5	aly-1	WBGene00000120	chrIV	772	1	9108916	9109736						1				1
F23B2.6	aly-2	WBGene00000121	chrIV	791	1	9147452	9148568	1				1		1
F36A4.7	ama-1	WBGene00000123	chrIV	6014	1	4248061	4258166					1		1
C05E11.4	amt-1	WBGene00000133	chrX	1728	1	4571422	4573888				1
F49E11.3	amt-2	WBGene00000134	chrIV	1569	1	13042367	13046834
M195.3	amt-3	WBGene00000135	chrII	2360	-1	8363145	8369108
C05E11.5	amt-4	WBGene00000136	chrX	2050	1	4565276	4569534										1
R13G10.2	amx-1	WBGene00000137	chrIII	2642	1	3822385	3826243						1
B0019.1	amx-2	WBGene00000138	chrI	2357	-1	12759576	12764950
F25C8.2	amx-3	WBGene00000139	chrV	1398	-1	20898906	20903410											1
ZK973.6	anc-1	WBGene00000140	chrI	25871	1	4321096	4359106				1
C08B6.9	aos-1	WBGene00000142	chrV	1242	-1	10127469	10130272	1				1		1		1
K06H7.6	apc-2	WBGene00000143	chrIII	2323	1	8080547	8083630					1		1
F15H10.3	apc-10	WBGene00000144	chrV	775	-1	10425339	10426363	1				1		1	1	1
F35G12.9	apc-11	WBGene00000145	chrIII	565	-1	4593737	4594394	1						1
F46F3.4	ape-1	WBGene00000146	chrV	2753	1	11675924	11685259						1	1
VF36H2L.1	aph-1	WBGene00000147	chrI	1107	-1	9232060	9233555					1	1	1
ZC434.6	aph-2	WBGene00000148	chrI	2381	1	10340988	10345642							1
C42D8.8	apl-1	WBGene00000149	chrX	2747	-1	5112389	5116839										1
F55A12.7	apm-1	WBGene00000150	chrI	1604	-1	5342181	5344727		1		1
T05H10.2	apn-1	WBGene00000151	chrII	1281	1	8047510	8049053					1		1
W03G9.4	app-1	WBGene00000155	chrI	2337	-1	4964668	4967330	1						1		1
K04G2.8	40633	WBGene00000156	chrI	3900	1	8050038	8055469					1	1	1
F02E8.3	aps-2	WBGene00000157	chrX	576	1	4458247	4459242						1
Y105E8A.9	apg-1	WBGene00000158	chrI	3020	1	14406016	14417922							1			1
F29G9.3	aps-1	WBGene00000159	chrV	615	1	6017951	6018867							1
Y71H2B.10	apb-1	WBGene00000160	chrIII	3132	-1	2583965	2597027							1
T20B5.1	apa-2	WBGene00000161	chrX	3486	1	9336760	9343006						1	1
W09G10.4	apd-3	WBGene00000162	chrII	4132	-1	3532529	3546436						1	1			1
R11A5.1	apb-3	WBGene00000163	chrI	2847	1	7853743	7857829					1	1	1
F53H8.1	apm-3	WBGene00000164	chrX	1454	1	954932	957760						1				1
Y48G8AL.14	aps-3	WBGene00000165	chrI	638	-1	1155346	1156023	1
W04G3.4	apt-9	WBGene00000166	chrX	2154	1	11068461	11071859
K08D9.3	apx-1	WBGene00000168	chrV	2358	1	3210189	3223219						1	1
F32A5.5	aqp-1	WBGene00000169	chrII	1044	-1	7235793	7238308				1
C01G6.1	aqp-2	WBGene00000170	chrII	1445	-1	9258853	9261934										1	1
Y69E1A.7	aqp-3	WBGene00000171	chrIV	1386	-1	10961214	10963794				1
F40F9.9	aqp-4	WBGene00000172	chrV	3310	1	9737567	9744206										1
C35A5.1	aqp-5	WBGene00000173	chrV	1050	1	10491720	10493245
C32C4.2	aqp-6	WBGene00000174	chrV	870	1	10648425	10651800
M02F4.8	aqp-7	WBGene00000175	chrX	1237	1	3025052	3026961				1
K02G10.7	aqp-8	WBGene00000176	chrX	1134	-1	4702935	4704939
K07A1.16	aqp-9	WBGene00000177	chrI	830	1	9605923	9608929				1
ZK1321.3	aqp-10	WBGene00000178	chrII	995	-1	9768392	9769793
ZK525.2	aqp-11	WBGene00000179	chrIII	908	1	13673177	13674644				1							1
ZK1320.6	arc-1	WBGene00000180	chrII	1708	1	9674916	9677146
F01G4.2	ard-1	WBGene00000181	chrIV	918	1	11131256	11133764
B0336.2	arf-1.2	WBGene00000182	chrIII	1217	1	5716068	5717541							1
F57H12.1	arf-3	WBGene00000183	chrIV	1020	1	7982512	7983918				1			1
Y116A8C.12	arf-6	WBGene00000184	chrIV	615	1	16947094	16949514							1
F31A9.3	arg-1	WBGene00000185	chrX	1147	1	1786902	1788400
C01C7.1	ark-1	WBGene00000186	chrIV	3587	-1	12622061	12630999	1						1			1
F54C9.10	arl-1	WBGene00000187	chrII	1022	1	8581894	8583020							1
F19H8.3	arl-3	WBGene00000188	chrII	555	1	14607137	14607976										1
ZK632.8	arl-5	WBGene00000189	chrIII	715	1	9823148	9824047					1	1			1
F45E4.1	arf-1.1	WBGene00000190	chrIV	679	1	7634821	7635696		1		1
Y57G11C.13	arl-8	WBGene00000192	chrIV	1076	1	14798108	14799278						1	1
C38D4.8	arl-6	WBGene00000193	chrIII	573	-1	4813273	4814778
F53H8.2	arr-1	WBGene00000195	chrX	1530	1	950779	954230						1	1
F28H1.3	aars-2	WBGene00000197	chrI	3472	1	3983174	3986918	1						1
C15F1.6	art-1	WBGene00000198	chrII	1138	-1	6970626	6972195							1
Y71F9AL.16	arx-1	WBGene00000199	chrI	1651	-1	2883498	2893720	1						1
K07C5.1	arx-2	WBGene00000200	chrV	1959	-1	10334987	10338334	1						1
Y79H2A.6	arx-3	WBGene00000201	chrIII	1466	-1	12052238	12058358	1						1
Y6D11A.1	exos-4.2	WBGene00000202	chrIII	865	1	860188	861289
Y37D8A.1	arx-5	WBGene00000203	chrIII	699	-1	12816689	12818006	1						1
C35D10.16	arx-6	WBGene00000204	chrIII	810	1	4878622	4879661							1
M01B12.3	arx-7	WBGene00000205	chrI	723	-1	3069234	3070142	1						1
F35G12.10	asb-1	WBGene00000206	chrIII	1151	-1	4594509	4595912					1		1		1
F02E8.1	asb-2	WBGene00000207	chrX	1208	1	4469718	4471455	1
Y53F4B.15	asc-1	WBGene00000208	chrII	1344	1	15039326	15048831							1
K07A12.3	asg-1	WBGene00000209	chrI	479	1	8692938	8693463							1
C53B7.4	asg-2	WBGene00000210	chrX	524	1	6841216	6842164	1
B0252.2	asm-1	WBGene00000211	chrII	1828	1	6910028	6912653											1
ZK455.4	asm-2	WBGene00000212	chrX	1944	-1	11321013	11324196
W03G1.7	asm-3	WBGene00000213	chrIV	1864	-1	520210	523757
Y39B6A.20	asp-1	WBGene00000214	chrV	1375	-1	19049094	19050796
T18H9.2	asp-2	WBGene00000215	chrV	2391	1	9199657	9205105
H22K11.1	asp-3	WBGene00000216	chrX	1468	1	6791025	6792676
R12H7.2	asp-4	WBGene00000217	chrX	1475	-1	13218908	13221400										1	1
F21F8.3	asp-5	WBGene00000218	chrV	1253	1	8272355	8274027										1
F21F8.7	asp-6	WBGene00000219	chrV	1242	-1	8267526	8268919
K08F8.2	atf-2	WBGene00000220	chrII	1407	1	8751933	8753886										1
T04C10.4	atf-5	WBGene00000221	chrX	1067	-1	14809088	14810780				1						1
F45E6.2	atf-6	WBGene00000222	chrX	2395	1	12480880	12484829						1	1
C07G2.2	atf-7	WBGene00000223	chrIII	2597	-1	4491596	4499450							1
F26D10.9	atgp-1	WBGene00000224	chrIV	2010	1	17269305	17272147										1
C38C6.2	atgp-2	WBGene00000225	chrII	2234	-1	14640021	14644010
T06E4.3	atl-1	WBGene00000226	chrV	7763	-1	9634837	9645478	1				1		1
Y48G1BL.2	atm-1	WBGene00000227	chrI	2465	1	203037	208467	1						1
W04D2.1	atn-1	WBGene00000228	chrV	3254	1	12478394	12484433		1		1						1	1
C34E10.6	atp-2	WBGene00000229	chrIII	1945	1	5228370	5230505							1
F27C1.7	atp-3	WBGene00000230	chrI	1058	-1	5428546	5429911							1
D2045.1	atx-2	WBGene00000231	chrIII	3787	1	10461292	10467953							1
B0207.12	avr-14	WBGene00000232	chrI	2153	-1	5967253	5973322				1						1	1
R11G10.1	avr-15	WBGene00000233	chrV	2532	-1	13498772	13511705
B0464.7	baf-1	WBGene00000235	chrIII	555	1	9467373	9467982	1						1
F57B10.11	bag-1	WBGene00000236	chrI	708	-1	6563641	6564454					1		1
Y71F9AR.1	bam-2	WBGene00000237	chrI	3399	-1	2949611	2957878										1
C54D1.6	bar-1	WBGene00000238	chrX	2594	-1	7165960	7170582				1
C05D2.4	bas-1	WBGene00000239	chrIII	1663	1	5612232	5614637
K08F8.4	pah-1	WBGene00000240	chrII	1563	-1	8762613	8765156				1
Y105E8A.5	bbs-1	WBGene00000241	chrI	1912	-1	14371129	14376005
F20D12.3	bbs-2	WBGene00000242	chrIV	2218	1	7934085	7937734
T25F10.5	bbs-8	WBGene00000244	chrV	1710	-1	6762459	6765055										1
T13C5.5	bca-1	WBGene00000245	chrX	1052	-1	6201873	6204711									1
M7.3	bcc-1	WBGene00000246	chrIV	2040	-1	11086069	11092531				1
T19E7.3	bec-1	WBGene00000247	chrIV	1336	-1	5661131	5664416							1
C54C6.2	ben-1	WBGene00000248	chrIII	1403	-1	3538280	3541615				1
T27F2.3	bir-1	WBGene00000249	chrV	954	1	11644356	11645353							1
C50B8.2	bir-2	WBGene00000250	chrV	1057	1	13568822	13570015	1				1		1		1
C09G5.6	bli-1	WBGene00000251	chrII	2979	1	10708901	10712066
F59E12.12	bli-2	WBGene00000252	chrII	970	-1	5651392	5652408
F56C11.1	bli-3	WBGene00000253	chrI	5180	-1	145968	154850
K04F10.4	bli-4	WBGene00000254	chrI	4416	1	6342231	6356680							1		1
F45G2.5	bli-5	WBGene00000255	chrIII	609	-1	13427622	13429612
F23B12.8	bmk-1	WBGene00000257	chrV	3039	-1	14453288	14456901				1	1		1
F13H8.10	bpl-1	WBGene00000259	chrII	3759	1	6274234	6279661
F54B11.6	bra-1	WBGene00000262	chrX	836	1	13598401	13599605						1				1
F23H11.5	F23H11.5	WBGene00000263	chrIII	500	-1	909707	910716
C36A4.8	brc-1	WBGene00000264	chrIII	1972	-1	3853087	3862940	1				1		1
K04C2.4	brd-1	WBGene00000265	chrIII	2210	-1	6885148	6889469	1				1		1
C53B4.7	bre-1	WBGene00000266	chrIV	1903	1	8987115	8990428		1		1
Y39E4B.9	bre-2	WBGene00000267	chrIII	1369	-1	13133822	13139513
B0464.4	bre-3	WBGene00000268	chrIII	2115	-1	9469842	9485367				1				1	1
Y73E7A.7	bre-4	WBGene00000269	chrI	1327	-1	1621353	1626607				1
T12G3.8	bre-5	WBGene00000270	chrIV	1670	-1	12049239	12051204	1
F45E12.2	brf-1	WBGene00000271	chrII	2605	1	7305817	7308699					1		1
F56A3.5	bro-1	WBGene00000272	chrI	501	1	5186946	5188619
Y79H2A.1	brp-1	WBGene00000273	chrIII	1821	1	12020448	12025253
F15D4.1	btf-1	WBGene00000274	chrII	5235	1	13200093	13215640					1		1
R06C7.8	bub-1	WBGene00000275	chrI	3064	1	7251939	7255223					1		1
F57B9.5	byn-1	WBGene00000276	chrIII	1565	1	6931944	6935807	1						1
C23H4.1	cab-1	WBGene00000277	chrX	2216	-1	12199496	12212981										1
F54D8.4	cah-1	WBGene00000279	chrIII	1098	-1	5083168	5085251
D1022.8	cah-2	WBGene00000280	chrII	1196	-1	7480708	7483064
K05G3.3	cah-3	WBGene00000281	chrX	1081	1	16487406	16489323
R01E6.3	cah-4	WBGene00000282	chrX	1172	1	13542502	13544531
R173.1	cah-5	WBGene00000283	chrX	1119	1	7019981	7023926
T28F2.3	cah-6	WBGene00000284	chrI	974	1	3629474	3630747
C13C12.1	cal-1	WBGene00000285	chrV	756	-1	12514857	12515667										1
C18E9.1	cal-2	WBGene00000286	chrII	759	1	8960650	8961508										1
M02B7.6	cal-3	WBGene00000287	chrIV	848	-1	3829541	3835159
T07G12.1	cal-4	WBGene00000288	chrIV	1764	1	10524501	10530572
C01G6.8	cam-1	WBGene00000289	chrII	3280	-1	9295856	9310242						1	1
D2024.6	cap-1	WBGene00000292	chrIV	1218	-1	7228326	7230214	1					1	1
M106.5	cap-2	WBGene00000293	chrII	1428	1	10869129	10870928	1						1
F41G4.2	cas-1	WBGene00000294	chrX	4010	-1	16807385	16813600
W01C8.6	cat-1	WBGene00000295	chrX	1874	-1	5705684	5710550
B0432.5	cat-2	WBGene00000296	chrII	1724	1	257819	261063
F32G8.6	cat-4	WBGene00000298	chrV	915	1	10564855	10566441
T13F2.8	cav-1	WBGene00000301	chrIV	1042	1	9772490	9773656					1	1
C56A3.7	cav-2	WBGene00000302	chrV	1177	1	13557148	13559910										1
R10E11.1	cbp-1	WBGene00000366	chrIII	6605	1	9766430	9774738	1						1			1	1
C54D2.5	cca-1	WBGene00000367	chrX	6333	-1	7847635	7861258
T28F2.5	ccb-1	WBGene00000368	chrI	2014	-1	3641656	3647012
Y56A3A.20	ccf-1	WBGene00000369	chrIII	1317	-1	11918727	11920142	1						1
Y73F8A.6	ccg-1	WBGene00000370	chrIV	1071	-1	15270126	15275775										1
F26E4.9	cco-1	WBGene00000371	chrI	719	1	9788740	9789956							1
T10B9.10	cyp-13A7	WBGene00000372	chrII	1620	1	9803561	9805451
F08F3.7	cyp-14A5	WBGene00000373	chrV	1590	-1	5420996	5423289										1
ZK177.5	cyp-44A1	WBGene00000375	chrII	1769	1	5503949	5506098							1
ZC518.3	ccr-4	WBGene00000376	chrIV	4079	1	12361546	12371824							1
T05C12.7	cct-1	WBGene00000377	chrII	1876	1	8185384	8187551					1		1
T21B10.7	cct-2	WBGene00000378	chrII	1930	1	8927675	8929753					1		1		1
K01C8.10	cct-4	WBGene00000379	chrII	1860	1	8283611	8285661	1				1		1
C07G2.3	cct-5	WBGene00000380	chrIII	1942	-1	4499160	4508084							1
F01F1.8	cct-6	WBGene00000381	chrIII	1916	-1	5853488	5855649					1		1
C43E11.10	cdc-6	WBGene00000382	chrI	1755	-1	4268070	4270288					1	1	1
C17G10.4	cdc-14	WBGene00000383	chrII	4549	-1	5587606	5593410						1	1
K06A5.7	cdc-25.1	WBGene00000386	chrI	2291	-1	6469387	6471953					1	1	1
F16B4.8	cdc-25.2	WBGene00000387	chrV	1491	1	1577690	1584934						1
ZK637.11	cdc-25.3	WBGene00000388	chrIII	1074	-1	8916339	8917853					1	1
R05H5.2	cdc-25.4	WBGene00000389	chrII	1119	-1	10188251	10190889		1	1	1
R07G3.1	cdc-42	WBGene00000390	chrII	1345	1	7616402	7618195	1						1				1
C47D2.2	cdd-1	WBGene00000391	chrX	900	-1	8208700	8211098
F49E8.4	cdd-2	WBGene00000392	chrIV	2010	-1	7545504	7547884	1						1		1
C15B12.7	cdf-1	WBGene00000393	chrX	2147	-1	6499872	6504576						1
ZK112.7	cdh-3	WBGene00000395	chrIII	10154	-1	7741208	7754383						1
F25F2.2	cdh-4	WBGene00000396	chrIII	13360	1	4520333	4536957						1				1
F08B4.2	cdh-5	WBGene00000397	chrIV	5008	1	8669129	8677961		1		1
R05H10.6	cdh-7	WBGene00000399	chrII	4364	1	14843142	14850758
F59C12.1	cdh-9	WBGene00000401	chrX	2006	1	16595163	16601969
C45G7.5	cdh-10	WBGene00000402	chrIV	6966	-1	2436514	2463368
B0034.3	casy-1	WBGene00000403	chrII	3537	-1	5945381	5956660										1
T05G5.3	cdk-1	WBGene00000405	chrIII	1225	1	9747347	9748767	1				1		1		1
F18H3.5	cdk-4	WBGene00000406	chrX	1543	-1	13515785	13518834						1
T27E9.3	cdk-5	WBGene00000407	chrIII	1108	-1	13464583	13466289	1				1
Y39G10AL.3	cdk-7	WBGene00000408	chrI	1936	-1	2280917	2291185	1						1
F39H11.3	cdk-8	WBGene00000409	chrI	1969	1	8702472	8705790						1	1
H25P06.2	cdk-9	WBGene00000410	chrI	1660	1	11323519	11333144							1
R06F6.1	cdl-1	WBGene00000411	chrII	1610	1	10785391	10787221					1	1	1
F35E8.11	cdr-1	WBGene00000412	chrV	896	1	15921342	15922801
Y54E10A.15	cdt-1	WBGene00000413	chrI	2575	-1	3223156	3228024					1	1	1
ZK1236.2	cec-1	WBGene00000414	chrIII	1234	1	8426265	8428509						1				1
Y47H9C.4	ced-1	WBGene00000415	chrI	4225	-1	11851334	11868096							1
Y41D4B.13	ced-2	WBGene00000416	chrIV	1096	1	1597315	1601620						1	1
C48D1.2	ced-3	WBGene00000417	chrIV	6221	-1	13198256	13206272						1	1
C35D10.9	ced-4	WBGene00000418	chrIII	2114	1	4852289	4855317					1		1
C02F4.1	ced-5	WBGene00000419	chrIV	5683	1	10484090	10492932	1						1
F56D2.7	ced-6	WBGene00000420	chrIII	2063	1	5595730	5598393						1	1		1
C48B4.4	ced-7	WBGene00000421	chrIII	5788	-1	9570131	9579788							1		1
F08F1.5	ced-8	WBGene00000422	chrX	1572	-1	8413962	8416866						1
T07C4.8	ced-9	WBGene00000423	chrIII	1554	1	10335078	10337697							1				1
C09G12.8	ced-10	WBGene00000424	chrIV	1663	-1	3506286	3509526							1
ZK512.3	ced-11	WBGene00000425	chrIII	4355	1	9119482	9125073											1
Y106G6E.5	ced-12	WBGene00000426	chrI	3342	-1	10222870	10228015							1
R09F10.9	ced-13	WBGene00000427	chrX	412	-1	8299067	8299602
F16H11.4	ceh-1	WBGene00000428	chrX	867	-1	4653118	4654132
C27A12.5	ceh-2	WBGene00000429	chrI	823	-1	6046834	6050464
C16C2.1	ceh-5	WBGene00000430	chrI	552	1	9727195	9728012
K02B12.1	ceh-6	WBGene00000431	chrI	1601	-1	8498108	8502406										1
C34C6.8	ceh-7	WBGene00000432	chrII	255	-1	8703318	8703779
ZK265.4	ceh-8	WBGene00000433	chrI	964	-1	8245716	8250890
Y65B4BR.9	ceh-9	WBGene00000434	chrI	448	-1	565439	566394
W03A3.1	ceh-10	WBGene00000435	chrIII	1095	1	5799028	5801064											1
F33D11.4	ceh-12	WBGene00000436	chrI	545	1	5840292	5841891
R13A5.5	ceh-13	WBGene00000437	chrIII	1088	1	7555594	7558142											1
F46C8.5	ceh-14	WBGene00000438	chrX	1056	-1	7528570	7532686
C13G5.1	ceh-16	WBGene00000439	chrIII	627	1	8622578	8625920											1
D1007.1	ceh-17	WBGene00000440	chrI	717	-1	4568963	4570028
ZC64.3	ceh-18	WBGene00000441	chrX	2607	-1	3843354	3857778				1
F20D12.6	ceh-19	WBGene00000442	chrIV	857	-1	7953497	7955886
F31E3.1	ceh-20	WBGene00000443	chrIII	1284	1	6979827	6981733						1				1
T26C11.6	ceh-21	WBGene00000444	chrX	1908	-1	1849625	1852730						1
F29F11.5	ceh-22	WBGene00000445	chrV	1491	1	10672438	10675623
ZK652.5	ceh-23	WBGene00000446	chrIII	1042	1	7839528	7841425
F55B12.1	ceh-24	WBGene00000447	chrV	900	1	13813295	13815258
K12H4.1	ceh-26	WBGene00000448	chrIII	2231	1	8067224	8071356
F46F3.1	ceh-27	WBGene00000449	chrV	1015	-1	11661535	11664679										1
K03A11.3	ceh-28	WBGene00000450	chrX	711	1	13074613	13076023
C33D12.7	ceh-30	WBGene00000451	chrX	1036	1	3063564	3065541											1
C33D12.1	ceh-31	WBGene00000452	chrX	1098	-1	3068638	3070386
W05E10.3	ceh-32	WBGene00000453	chrV	1866	-1	11701743	11705383				1							1
C10G8.7	ceh-33	WBGene00000454	chrV	820	-1	5323188	5324600
C10G8.6	ceh-34	WBGene00000455	chrV	1093	-1	5315497	5319561										1	1
C37E2.4	ceh-36	WBGene00000457	chrX	836	-1	14183380	14185528											1
C37E2.5	ceh-37	WBGene00000458	chrX	1297	-1	14197293	14209084											1
F22D3.1	ceh-38	WBGene00000459	chrII	2736	1	6951598	6955366						1	1			1
T26C11.7	ceh-39	WBGene00000460	chrX	1837	-1	1853865	1856166					1	1
F17A2.5	ceh-40	WBGene00000461	chrX	1071	-1	12318091	12320632						1
T26C11.5	ceh-41	WBGene00000462	chrX	1385	-1	1846603	1848669						1
C28A5.4	ceh-43	WBGene00000463	chrIII	1030	-1	4446606	4449912										1	1
Y54F10AM.4	ceh-44	WBGene00000464	chrIII	5063	1	2530603	2546408							1
C07G2.1	cpg-1	WBGene00000465	chrIII	1896	1	4489326	4491366					1	1	1	1	1
C03D6.3	cel-1	WBGene00000466	chrI	2160	1	9665246	9668655					1		1
F52B5.5	cep-1	WBGene00000467	chrI	2141	1	8324113	8328851					1		1
F43G9.11	ces-1	WBGene00000468	chrI	837	1	8633919	8636038
ZK909.4	ces-2	WBGene00000469	chrI	996	1	14961490	14965344										1
F33A8.3	cey-1	WBGene00000472	chrII	1321	-1	11039352	11041150							1
F46F11.2	cey-2	WBGene00000473	chrI	1012	1	5619570	5620671					1	1	1	1	1
M01E11.5	cey-3	WBGene00000474	chrI	1026	-1	5571787	5572976					1		1	1	1
Y39A1C.3	cey-4	WBGene00000475	chrIII	1265	-1	10866789	10868628							1
T23D8.8	cfi-1	WBGene00000476	chrI	1404	-1	9994721	9999918
C18C4.2	cft-1	WBGene00000477	chrV	4483	1	5538784	5546744
F27E11.3	cfz-2	WBGene00000478	chrV	2078	-1	3441498	3444874										1	1
C07H6.5	cgh-1	WBGene00000479	chrIII	2327	-1	7495202	7497768					1	1	1
Y38C9A.2	cgp-1	WBGene00000480	chrV	2476	-1	118043	122966						1	1
ZC416.8	cha-1	WBGene00000481	chrIV	4058	-1	3613782	3624692										1
T14G8.1	chd-3	WBGene00000482	chrX	5570	-1	12846360	12852531						1				1
C55B7.12	che-1	WBGene00000483	chrI	822	-1	6517576	6520880
F38G1.1	che-2	WBGene00000484	chrX	2427	1	481379	486505
F18C12.1	che-3	WBGene00000485	chrI	12564	-1	8062006	8081666				1						1
C27A7.4	che-11	WBGene00000490	chrV	4314	-1	12144276	12150670										1
B0024.8	che-12	WBGene00000491	chrV	3939	-1	10299448	10307329
F59C6.7	che-13	WBGene00000492	chrI	1332	-1	10506989	10515495				1
F56H1.1	che-14	WBGene00000493	chrI	2916	1	5746728	5754284
T25G3.2	chs-1	WBGene00000496	chrI	4344	1	7554888	7559912					1		1
F48A11.1	chs-2	WBGene00000497	chrII	5282	1	203459	211924				1
Y39H10A.7	chk-1	WBGene00000498	chrV	1841	-1	3756767	3759462	1						1
Y60A3A.12	chk-2	WBGene00000499	chrV	1678	-1	19908859	19915942	1						1
T09B4.10	chn-1	WBGene00000500	chrI	1157	-1	6181316	6183882	1				1		1
C48D1.3	cho-1	WBGene00000501	chrIV	1975	-1	13209250	13214542
Y110A7A.13	chp-1	WBGene00000502	chrI	1198	-1	5103583	5104919					1		1
C04F6.3	cht-1	WBGene00000503	chrX	2050	-1	3397594	3400007						1
H14E04.5	cic-1	WBGene00000506	chrIII	1083	-1	2394319	2401298	1						1
F44B9.4	cit-1.1	WBGene00000507	chrIII	2160	-1	8005761	8009758	1						1
F44B9.3	cit-1.2	WBGene00000508	chrIII	2165	1	8010713	8013706	1						1				1
C28D4.2	cka-1	WBGene00000509	chrIV	1708	-1	9731718	9737602							1		1
C52B9.1	cka-2	WBGene00000510	chrX	1661	1	4286713	4291466
B0285.8	ckb-1	WBGene00000511	chrIII	1259	1	4365347	4367441				1							1
B0285.9	ckb-2	WBGene00000512	chrIII	1315	1	4367804	4370132						1
B0285.10	ckb-3	WBGene00000513	chrIII	1107	1	4370857	4372792
F22F7.5	ckb-4	WBGene00000514	chrV	1335	-1	2106397	2109386				1
T27A10.3	ckc-1	WBGene00000515	chrX	1290	1	3576593	3578944											1
T05A6.1	cki-1	WBGene00000516	chrII	807	1	7811189	7812052
T05A6.2	cki-2	WBGene00000517	chrII	1465	1	7816458	7820227					1		1		1
C05H8.1	ckk-1	WBGene00000518	chrIII	2130	1	5635437	5654514				1
Y47D3A.4	cku-70	WBGene00000519	chrIII	2103	1	11154726	11168710	1						1
R07E5.8	cku-80	WBGene00000520	chrIII	2311	1	4419820	4423344					1		1
C15C8.2	cky-1	WBGene00000521	chrV	2306	1	12736686	12741194
C09F12.1	clc-1	WBGene00000522	chrX	820	1	11047349	11049166
C01C10.1	clc-2	WBGene00000523	chrX	958	1	7431425	7433490						1
ZK563.4	clc-3	WBGene00000524	chrX	861	-1	3373234	3374727
T05A10.2	clc-4	WBGene00000525	chrX	585	-1	10782931	10783842
C01C10.4	clc-5	WBGene00000526	chrX	1113	1	7433587	7435662
C36B1.1	cle-1	WBGene00000527	chrI	4271	-1	8705681	8724273				1
T27D12.2	clh-1	WBGene00000528	chrII	3073	-1	11846445	11854680				1
B0491.8	clh-2	WBGene00000529	chrII	3005	1	11358383	11370248
E04F6.11	clh-3	WBGene00000530	chrII	3767	-1	7217914	7225607							1
T06F4.2	clh-4	WBGene00000531	chrX	3333	-1	4094847	4100512
C07H4.2	clh-5	WBGene00000532	chrII	2934	-1	9094618	9098784							1
R07B7.1	clh-6	WBGene00000533	chrV	2660	-1	12060215	12063349							1
R01B10.1	cpi-2	WBGene00000534	chrV	764	1	6044043	6045654	1						1
K08B4.6	cpi-1	WBGene00000535	chrIV	528	-1	6092587	6093636				1
ZC395.2	clk-1	WBGene00000536	chrIII	746	1	5277853	5279324
C07H6.6	clk-2	WBGene00000537	chrIII	2808	-1	7515157	7518458							1
F07B10.1	cln-3.1	WBGene00000539	chrV	1386	-1	11263504	11265632				1
C01G8.2	cln-3.2	WBGene00000540	chrI	1392	-1	5274699	5278711
ZC190.1	cln-3.3	WBGene00000541	chrV	1463	1	8682943	8686140				1
C06G4.2	clp-1	WBGene00000542	chrIII	2950	1	7981002	7986272							1				1
T04A8.16	clp-2	WBGene00000543	chrIII	2580	-1	4700290	4704019	1
Y47H10A.1	clp-3	WBGene00000544	chrI	2375	-1	12073062	12084212		1		1
Y39A3CL.5	clp-4	WBGene00000545	chrIII	2314	-1	1807725	1818316				1
Y77E11A.10	clp-6	WBGene00000546	chrIV	2425	-1	1429547	1435017		1	1	1
Y77E11A.11	clp-7	WBGene00000547	chrIV	2558	-1	1435466	1446026							1
F56D1.4	clr-1	WBGene00000548	chrII	4868	1	5466344	5473788	1						1
R107.6	cls-2	WBGene00000549	chrIII	3310	1	9054974	9058804	1						1
F55H2.6	clu-1	WBGene00000550	chrIII	4414	-1	9516389	9521378	1						1
C50F7.2	clx-1	WBGene00000551	chrIV	1763	1	7734635	7736397
T21H3.3	cmd-1	WBGene00000552	chrV	1457	1	1156270	1158161				1			1
K07A9.2	cmk-1	WBGene00000553	chrIV	1507	1	1824527	1834121										1
F55C10.1	cnb-1	WBGene00000554	chrV	979	1	11375724	11378039										1
R09B5.2	cnc-1	WBGene00000555	chrV	269	-1	1443970	1444286
R09B5.3	cnc-2	WBGene00000556	chrV	358	-1	1449667	1450189
R09B5.8	cnc-3	WBGene00000557	chrV	418	1	1448031	1448794
R09B5.9	cnc-4	WBGene00000558	chrV	408	1	1447222	1447707
R09B5.10	cnc-5	WBGene00000559	chrV	207	1	1445381	1445832
Y46E12A.1	cnc-6	WBGene00000560	chrIII	459	1	1763515	1764892
C34E10.7	cnd-1	WBGene00000561	chrIII	785	-1	5240554	5242069
F14H8.6	cng-1	WBGene00000562	chrV	2425	-1	15025723	15031616				1
F38E11.12	cng-3	WBGene00000563	chrIV	1959	-1	9477505	9481020
R01H10.8	cnk-1	WBGene00000564	chrIII	3170	1	10271166	10278611	1						1			1
Y17G7B.15	cnt-1	WBGene00000565	chrII	3244	-1	12072006	12088797							1
Y39A1A.15	cnt-2	WBGene00000566	chrIII	4267	1	10655671	10677423						1	1
ZK632.6	cnx-1	WBGene00000567	chrIII	2124	-1	9814296	9817052	1						1
C48E7.5	cof-2	WBGene00000583	chrI	1482	1	6250573	6252823
R03C1.3	cog-1	WBGene00000584	chrII	1191	1	14902417	14907457
C06G3.10	cogc-2	WBGene00000585	chrIV	3100	-1	7034391	7039569	1				1		1
K08A8.3	coh-1	WBGene00000591	chrX	3089	-1	7465146	7475249						1
F08H9.1	coh-3	WBGene00000592	chrV	2068	1	14457460	14460126					1		1		1
W01B6.7	col-2	WBGene00000593	chrIV	950	-1	10084421	10085417
T28C6.6	col-3	WBGene00000594	chrIV	941	1	8824801	8826000
C15A11.5	col-7	WBGene00000596	chrI	1021	1	7401672	7402753
F11H8.3	col-8	WBGene00000597	chrIII	922	-1	7019526	7020544
F54B11.1	col-9	WBGene00000598	chrX	1020	1	13589965	13591137
B0222.8	col-10	WBGene00000599	chrV	963	-1	9164272	9165284
F15H10.1	col-12	WBGene00000601	chrV	1084	-1	10423884	10425069
F15H10.2	col-13	WBGene00000602	chrV	951	-1	10420867	10421869
C46A5.3	col-14	WBGene00000603	chrIV	1073	1	7753396	7754635
F11G11.10	col-17	WBGene00000606	chrII	1092	-1	4866431	4867569
ZK1193.1	col-19	WBGene00000608	chrX	1017	1	421708	422777
F11G11.11	col-20	WBGene00000609	chrII	1057	-1	4869602	4870786
F36A4.6	col-33	WBGene00000610	chrIV	942	1	4263334	4265195
F36A4.10	col-34	WBGene00000611	chrIV	961	-1	4243541	4244603										1
C15A11.1	col-35	WBGene00000612	chrI	1239	-1	7385868	7387106
C27H5.5	col-36	WBGene00000613	chrII	924	-1	7167635	7168606
ZK863.2	col-37	WBGene00000614	chrV	993	-1	12166687	12167734
F54C9.4	col-38	WBGene00000615	chrII	928	-1	8567982	8569037
C09G5.4	col-39	WBGene00000616	chrII	1051	1	10704844	10705961											1
T13B5.4	col-40	WBGene00000617	chrII	1251	-1	1104617	1106930
T10B10.1	col-41	WBGene00000618	chrX	1373	-1	15174969	15176411
ZC513.8	col-43	WBGene00000620	chrV	1022	-1	8049724	8050873
F54B11.2	col-44	WBGene00000621	chrX	915	1	13591428	13592391
F53G12.7	col-45	WBGene00000622	chrI	1085	1	115739	117502				1
Y18H1A.13	col-46	WBGene00000623	chrI	1031	-1	741882	745457
Y18H1A.12	col-47	WBGene00000624	chrI	1078	1	745756	748510
Y54E10BL.2	col-48	WBGene00000625	chrI	910	1	3010692	3011661
K09H9.3	col-49	WBGene00000626	chrI	908	1	3137190	3138448
T28F2.6	col-50	WBGene00000627	chrI	1323	-1	3651233	3652602
T28F2.8	col-51	WBGene00000628	chrI	1372	1	3653961	3655332
D1007.2	col-52	WBGene00000629	chrI	945	-1	4571215	4572889
M01A12.1	col-53	WBGene00000630	chrI	891	1	5644750	5646373			1	1
F33D11.3	col-54	WBGene00000631	chrI	938	1	5842717	5844060
T05E7.2	col-55	WBGene00000632	chrI	627	1	6199143	6200195
T08B2.2	col-56	WBGene00000633	chrI	966	1	6232779	6234282
F26B1.4	col-58	WBGene00000634	chrI	972	1	6311253	6312415
F22D6.10	col-60	WBGene00000636	chrI	1108	1	7105318	7106923
C01H6.1	col-61	WBGene00000637	chrI	967	-1	7202181	7203506
C15A11.6	col-62	WBGene00000638	chrI	951	-1	7403338	7404349
ZK265.2	col-63	WBGene00000639	chrI	1220	-1	8243687	8244955
F52F12.2	col-64	WBGene00000640	chrI	1113	-1	9893689	9895587
K08C9.4	col-65	WBGene00000641	chrI	979	-1	11489147	11490550
F15D3.3	col-66	WBGene00000642	chrI	639	1	11559437	11560556
C50D2.4	col-68	WBGene00000644	chrII	1096	1	104534	105819				1
K01A2.7	col-69	WBGene00000645	chrII	1185	-1	303924	305530
H17B01.2	col-70	WBGene00000646	chrII	1593	1	1470047	1472267
Y49F6B.10	col-71	WBGene00000647	chrII	1195	-1	3500076	3502452
W09G10.1	col-72	WBGene00000648	chrII	906	-1	3520704	3524183
F11G11.12	col-73	WBGene00000649	chrII	978	-1	4872093	4873122
ZK1248.2	col-74	WBGene00000650	chrII	1089	1	5830848	5831993										1
K03H9.2	col-75	WBGene00000651	chrII	948	1	6426261	6427481
M110.1	col-76	WBGene00000652	chrII	1710	1	8204290	8207522
M195.1	col-77	WBGene00000653	chrII	1021	-1	8358178	8359328
W07A12.5	col-78	WBGene00000654	chrII	837	1	9152470	9154249
C09G5.3	col-79	WBGene00000655	chrII	902	1	10703559	10704515
C09G5.5	col-80	WBGene00000656	chrII	1037	1	10707144	10708227
F38A3.1	col-81	WBGene00000657	chrII	1039	-1	11012336	11013720
F33A8.9	col-83	WBGene00000658	chrII	1041	-1	11044077	11045910
K12D12.3	col-84	WBGene00000659	chrII	1057	1	11868472	11869625
T21B4.2	col-85	WBGene00000660	chrII	1051	-1	12493636	12495042
Y81G3A.5	col-86	WBGene00000661	chrII	982	-1	13095939	13098205
Y39G8C.4	col-87	WBGene00000662	chrII	1647	-1	14090000	14094615
W05G11.3	col-88	WBGene00000663	chrIII	958	1	41060	42017
F17C8.2	col-89	WBGene00000664	chrIII	926	1	4748145	4749121
C29E4.1	col-90	WBGene00000665	chrIII	1130	1	7948773	7950002
F09G8.6	col-91	WBGene00000666	chrIII	977	-1	8262290	8263593
W05B2.6	col-92	WBGene00000667	chrIII	976	-1	10982067	10983154
W05B2.5	col-93	WBGene00000668	chrIII	997	-1	10984456	10985509
W05B2.1	col-94	WBGene00000669	chrIII	969	-1	10986727	10987744
Y41C4A.16	col-95	WBGene00000670	chrIII	1061	1	11703879	11704985
Y41C4A.19	col-96	WBGene00000671	chrIII	870	-1	11705613	11706544
ZK1010.7	col-97	WBGene00000672	chrIII	1186	-1	12992301	12993603
F14F7.1	col-98	WBGene00000673	chrIII	1117	1	13018834	13020130				1
F29C4.8	col-99	WBGene00000674	chrIV	2210	-1	138461	144950
K02D7.3	col-101	WBGene00000675	chrIV	1067	-1	325436	326671
C18H7.3	col-102	WBGene00000676	chrIV	1383	1	604444	605876
F56B3.1	col-103	WBGene00000677	chrIV	1171	-1	762412	763678
F58F6.1	col-104	WBGene00000678	chrIV	878	-1	1353678	1355304
F58F6.2	col-105	WBGene00000679	chrIV	873	-1	1357815	1359224
Y77E11A.15	col-106	WBGene00000680	chrIV	926	-1	1459862	1460787
C34H4.4	col-107	WBGene00000681	chrIV	939	1	1548723	1549717										1
Y41D4A.2	col-108	WBGene00000682	chrIV	915	1	1768620	1769666
Y38C1BA.3	col-109	WBGene00000683	chrIV	1232	-1	1817044	1820252
F19C7.7	col-110	WBGene00000684	chrIV	1020	-1	4608202	4609671
F29B9.9	col-111	WBGene00000685	chrIV	1037	-1	4655784	4657579				1
Y73B6BL.34	col-112	WBGene00000686	chrIV	994	1	6377083	6378184
C34D4.15	col-113	WBGene00000687	chrIV	1076	-1	7150653	7152478
D2024.8	col-114	WBGene00000688	chrIV	966	-1	7245494	7246629
Y42H9B.1	col-115	WBGene00000689	chrIV	1292	1	7988676	7991411
F17E9.1	col-116	WBGene00000690	chrIV	1018	1	8356753	8357907
T28C6.4	col-117	WBGene00000691	chrIV	951	-1	8822952	8824161
T11B7.3	col-118	WBGene00000692	chrIV	986	1	8848169	8849663
C53B4.5	col-119	WBGene00000693	chrIV	990	-1	8978808	8979797
Y11D7A.11	col-120	WBGene00000694	chrIV	1015	-1	9260593	9261750
F56D5.1	col-121	WBGene00000695	chrIV	1451	-1	9394601	9396201										1
T05A1.2	col-122	WBGene00000696	chrIV	1006	1	9563343	9564454
W08D2.6	col-123	WBGene00000697	chrIV	1166	1	9821875	9823135
C24F3.6	col-124	WBGene00000698	chrIV	1144	1	10216428	10217621
C29F4.1	col-125	WBGene00000699	chrIV	945	1	11225483	11226497
F54D1.2	col-126	WBGene00000700	chrIV	933	1	11263331	11264309
F54D1.3	col-127	WBGene00000701	chrIV	933	-1	11264925	11265903
F12F6.9	col-128	WBGene00000702	chrIV	1353	-1	11549979	11551938
M18.1	col-129	WBGene00000703	chrIV	1128	-1	12108649	12110236
F08G5.4	col-130	WBGene00000704	chrIV	960	-1	12427482	12428493
C39E9.3	col-131	WBGene00000705	chrIV	964	-1	13065705	13067264										1
C39E9.9	col-132	WBGene00000706	chrIV	896	-1	13089554	13091043
F52B11.4	col-133	WBGene00000707	chrIV	948	-1	14098310	14099327
M199.5	col-135	WBGene00000708	chrIV	2080	-1	15129630	15131754
Y51H4A.9	col-137	WBGene00000710	chrIV	1128	-1	16601452	16602743
C52D10.13	col-138	WBGene00000711	chrIV	941	-1	17182764	17183704
F41F3.4	col-139	WBGene00000712	chrV	1014	-1	4652368	4653972
F26F12.1	col-140	WBGene00000713	chrV	941	-1	5835836	5836824
T15B7.5	col-141	WBGene00000714	chrV	994	1	6829687	6830725											1
T15B7.4	col-142	WBGene00000715	chrV	1043	1	6831146	6832237
T15B7.3	col-143	WBGene00000716	chrV	1016	1	6835618	6836683
B0222.6	col-144	WBGene00000717	chrV	974	-1	9159619	9160640
B0222.7	col-145	WBGene00000718	chrV	901	-1	9162028	9162982
T06E4.6	col-146	WBGene00000719	chrV	938	1	9629919	9630987
T06E4.4	col-147	WBGene00000720	chrV	935	-1	9632247	9633313
C12D8.8	col-148	WBGene00000721	chrV	888	1	10241759	10242693
B0024.1	col-149	WBGene00000722	chrV	1048	-1	10291671	10292843				1
B0024.2	col-150	WBGene00000723	chrV	1025	-1	10293493	10294596
AC3.6	col-151	WBGene00000724	chrV	987	-1	10393508	10395209
F32G8.5	col-152	WBGene00000725	chrV	924	1	10560898	10562166
F17C11.3	col-153	WBGene00000726	chrV	1185	1	10949879	10951733
F55C10.2	col-154	WBGene00000727	chrV	955	1	11385342	11386363											1
F55C10.3	col-155	WBGene00000728	chrV	919	-1	11388872	11389857
F57B7.3	col-156	WBGene00000729	chrV	982	-1	11449205	11450339
T11F9.9	col-157	WBGene00000730	chrV	900	1	11484036	11484980
D2023.7	col-158	WBGene00000731	chrV	1218	1	11829563	11831203
F57B1.3	col-159	WBGene00000732	chrV	1038	-1	13198216	13199301
F57B1.4	col-160	WBGene00000733	chrV	1119	-1	13200968	13202175
C50B6.4	col-161	WBGene00000734	chrV	932	-1	13317019	13317997
Y2H9A.3	col-162	WBGene00000735	chrV	907	1	13441953	13443388
F46B3.17	col-163	WBGene00000736	chrV	2223	1	20600064	20602443
T21D9.1	col-164	WBGene00000737	chrX	1268	1	2093469	2094838
F14H12.1	col-165	WBGene00000738	chrX	1051	1	4353593	4354786
T07H6.3	col-166	WBGene00000739	chrX	1191	1	6279639	6280983
T10E10.2	col-167	WBGene00000740	chrX	1066	1	6323261	6324481
T10E10.1	col-168	WBGene00000741	chrX	1015	1	6326155	6327339
T10E10.5	col-169	WBGene00000742	chrX	968	1	6329124	6330091
T10E10.6	col-170	WBGene00000743	chrX	1013	1	6331584	6332650
T10E10.7	col-171	WBGene00000744	chrX	924	1	6334262	6335185
F38B6.5	col-172	WBGene00000745	chrX	1314	1	6672792	6674374
F41C6.5	col-173	WBGene00000746	chrX	1119	-1	6875127	6877494
F46C8.2	col-174	WBGene00000747	chrX	1296	1	7546796	7548320
C35B8.1	col-175	WBGene00000748	chrX	917	-1	9233583	9234557
ZC373.7	col-176	WBGene00000749	chrX	1076	1	10077554	10078679
F59F3.2	col-177	WBGene00000750	chrX	1393	-1	10999676	11001786
C34F6.2	col-178	WBGene00000751	chrX	961	1	11199390	11200399
C34F6.3	col-179	WBGene00000752	chrX	914	1	11201458	11202423
C44C10.1	col-180	WBGene00000753	chrX	970	-1	11711244	11712213											1
W03G11.1	col-181	WBGene00000754	chrX	1103	1	12104862	12106013
R09A8.4	col-182	WBGene00000755	chrX	822	-1	12636085	12636988
F02D10.1	col-183	WBGene00000756	chrX	1051	-1	13466569	13467668
F15A2.1	col-184	WBGene00000757	chrX	971	1	13469387	13470403
H06A10.2	col-185	WBGene00000758	chrX	946	-1	13510040	13511027
E03G2.4	col-186	WBGene00000759	chrX	1142	1	15952304	15954493
C30F2.1	col-187	WBGene00000760	chrX	924	1	16072831	16074780
C24A11.9	coq-1	WBGene00000761	chrI	1561	-1	5412845	5415632	1						1
F57B9.4	coq-2	WBGene00000762	chrIII	1471	1	6935908	6939389
Y57G11C.11	coq-3	WBGene00000763	chrIV	955	-1	14793086	14796343	1						1
T03F1.2	coq-4	WBGene00000764	chrI	758	1	3869222	3870127	1						1
ZK652.9	coq-5	WBGene00000765	chrIII	976	-1	7857242	7858392	1				1		1
K07B1.2	coq-6	WBGene00000766	chrV	1375	1	9336734	9338834
C35D10.4	coq-8	WBGene00000767	chrIII	2367	1	4863391	4866914	1						1		1
R01H10.3	cor-1	WBGene00000768	chrIII	1967	1	10249039	10254619				1						1
C40H1.1	cpb-1	WBGene00000770	chrIII	2293	1	9322233	9324821				1	1
C30B5.3	cpb-2	WBGene00000771	chrII	1832	1	6192804	6195175		1	1	1
B0414.5	cpb-3	WBGene00000772	chrI	2806	-1	5788634	5791755					1		1
F28C6.3	cpf-1	WBGene00000773	chrII	1532	-1	8600300	8602421	1				1		1
F56A8.6	cpf-2	WBGene00000774	chrIII	1107	-1	13266839	13268796	1				1		1
F38E11.3	cpin-1	WBGene00000775	chrIV	1382	1	9451321	9453355
T03E6.7	cpl-1	WBGene00000776	chrV	1193	-1	16592550	16595327											1
F43G9.9	cpn-1	WBGene00000777	chrI	970	-1	8636114	8637955	1				1		1		1
D1069.2	cpn-2	WBGene00000778	chrII	1179	1	337339	339248				1
F28H1.2	cpn-3	WBGene00000779	chrI	664	1	3987894	3988705										1
F49D11.8	cpn-4	WBGene00000780	chrI	574	-1	10924231	10925746
C52E4.1	cpr-1	WBGene00000781	chrV	1117	1	11975496	11976740
F36D3.9	cpr-2	WBGene00000782	chrV	1022	-1	16532968	16534089
T10H4.12	cpr-3	WBGene00000783	chrV	1345	-1	15296817	15298659
F44C4.3	cpr-4	WBGene00000784	chrV	1123	1	6614657	6615828
W07B8.5	cpr-5	WBGene00000785	chrV	1163	-1	1132598	1133994
C25B8.3	cpr-6	WBGene00000786	chrX	1265	1	6607166	6609009										1
C41D11.8	cps-6	WBGene00000787	chrI	1016	-1	4446583	4448464	1
F32B5.8	cpz-1	WBGene00000788	chrI	1037	-1	2686642	2689475
M04G12.2	cpz-2	WBGene00000789	chrV	1563	1	13381176	13383063										1
F11C7.4	crb-1	WBGene00000792	chrX	5420	-1	17402480	17413776						1
Y41C4A.4	crh-1	WBGene00000793	chrIII	2051	1	11657638	11693737	1
Y47G6A.8	crn-1	WBGene00000794	chrI	1327	1	3481989	3484502	1				1		1
CD4.2	crn-2	WBGene00000795	chrV	974	1	5594599	5595732	1
C14A4.4	crn-3	WBGene00000796	chrII	2727	1	10587983	10592594	1				1		1
AH9.2	crn-4	WBGene00000797	chrX	1146	-1	2255840	2258073						1
C14A4.5	crn-5	WBGene00000798	chrII	688	1	10592691	10593471	1						1
K04H4.6	crn-6	WBGene00000799	chrIII	1463	1	9367159	9370302
Y23H5A.7	cars-1	WBGene00000800	chrI	2989	-1	2623103	2628579							1
Y38A10A.5	crt-1	WBGene00000802	chrV	1411	-1	6098976	6100536				1			1
F53H4.1	csb-1	WBGene00000803	chrX	3276	-1	15861224	15865843						1
Y48E1B.12	csc-1	WBGene00000804	chrII	914	1	13596883	13597965							1
Y48G1C.2	csk-1	WBGene00000812	chrI	2504	1	71858	81071							1
Y59A8A.1	csn-1	WBGene00000813	chrV	1894	-1	17861344	17870627							1
B0025.2	csn-2	WBGene00000814	chrI	1640	1	6022659	6026983	1				1		1
Y38C1AA.2	csn-3	WBGene00000815	chrIV	1683	1	194745	202585	1						1
Y55F3AM.15	csn-4	WBGene00000816	chrIV	1704	-1	1077458	1087015	1				1		1
B0547.1	csn-5	WBGene00000817	chrIV	1207	1	5649520	5651070					1		1
Y67H2A.6	csn-6	WBGene00000818	chrIV	1461	1	13300802	13303667	1						1
Y48E1B.13	csp-1	WBGene00000819	chrII	1612	1	13601134	13604987				1
Y73B6BL.7	csp-2	WBGene00000820	chrIV	2724	1	6307728	6315708		1
Y47H9C.6	csp-3	WBGene00000821	chrI	703	-1	11888494	11889331				1
F40E10.3	csq-1	WBGene00000822	chrX	1454	1	14684806	14688296
Y54G11A.6	ctl-1	WBGene00000830	chrII	1543	-1	14303536	14306217
Y54G11A.5	ctl-2	WBGene00000831	chrII	1637	-1	14299477	14301974										1
Y23H5A.5	ctn-1	WBGene00000832	chrI	3279	1	2606756	2617363						1				1
T20G5.2	cts-1	WBGene00000833	chrIII	1676	-1	10214723	10216553							1
Y76A2A.2	cua-1	WBGene00000834	chrIII	3959	-1	13439627	13455206							1
ZK652.11	cuc-1	WBGene00000835	chrIII	414	-1	7860399	7860937							1
D2045.6	cul-1	WBGene00000836	chrIII	3060	1	10471140	10475503							1
ZK520.4	cul-2	WBGene00000837	chrIII	3080	1	13687098	13692487							1
Y108G3AL.1	cul-3	WBGene00000838	chrV	2565	1	177422	184873							1
F45E12.3	cul-4	WBGene00000839	chrII	2761	1	7302060	7305717					1		1
ZK856.1	cul-5	WBGene00000840	chrV	2590	1	10179509	10183129						1	1
K08E7.7	cul-6	WBGene00000841	chrIV	2257	-1	12586462	12590404
F25D7.1	cup-2	WBGene00000843	chrI	929	-1	10398975	10400186							1		1
C02C2.3	cup-4	WBGene00000845	chrIII	1396	1	7866443	7868661
R13A5.1	cup-5	WBGene00000846	chrIII	2681	1	7584114	7591512					1	1	1		1
C47G2.1	cut-1	WBGene00000851	chrII	1434	1	11269060	11271535
M142.2	cut-6	WBGene00000853	chrIII	1856	1	10911361	10916566
C07H6.8	cux-7	WBGene00000854	chrIII	1707	-1	7518561	7520739	1						1
K10B4.6	cwn-1	WBGene00000857	chrII	1328	-1	130983	133592										1
W01B6.1	cwn-2	WBGene00000858	chrIV	1349	1	10067803	10070160											1
C37H5.10	cwp-1	WBGene00000859	chrV	379	-1	4840605	4841255
C37H5.11	cwp-2	WBGene00000860	chrV	365	-1	4841926	4842553
C37H5.4	cwp-3	WBGene00000861	chrV	477	1	4842822	4843831
K11D12.1	cwp-4	WBGene00000862	chrV	1356	1	5053604	5056458
F59H6.7	cya-2	WBGene00000864	chrII	755	-1	2022678	2023619				1	1
ZC168.4	cyb-1	WBGene00000865	chrIV	1589	1	10735304	10737161				1	1		1
Y43E12A.1	cyb-2.1	WBGene00000866	chrIV	1268	1	10985964	10987405					1	1	1	1	1
H31G24.4	cyb-2.2	WBGene00000867	chrI	1389	1	4114736	4116371						1	1
T06E6.2	cyb-3	WBGene00000868	chrV	1458	1	15395677	15397331					1	1	1
C54G4.8	cyc-1	WBGene00000869	chrI	1446	-1	8022680	8024419							1
Y38F1A.5	cyd-1	WBGene00000870	chrII	2014	1	12980522	12993050						1
C37A2.4	cye-1	WBGene00000871	chrI	2114	1	6780807	6784535					1	1	1
F11H8.4	cyk-1	WBGene00000872	chrIII	4510	-1	7023585	7029139							1
ZK328.1	cyk-3	WBGene00000874	chrIII	3818	1	6020116	6024604	1						1
K08E3.6	cyk-4	WBGene00000875	chrIII	2325	-1	13768440	13771141					1		1
Y49A3A.5	cyn-1	WBGene00000877	chrV	687	1	14356059	14356808	1						1
ZK520.5	cyn-2	WBGene00000878	chrIII	677	1	13692593	13693710			1	1
Y75B12B.5	cyn-3	WBGene00000879	chrV	642	1	15189908	15190909							1
F59E10.2	cyn-4	WBGene00000880	chrII	1628	-1	10870718	10872551	1						1
F31C3.1	cyn-5	WBGene00000881	chrI	806	-1	15040416	15041270
F42G9.2	cyn-6	WBGene00000882	chrIII	712	1	773399	774156										1
Y75B12B.2	cyn-7	WBGene00000883	chrV	1046	-1	15186563	15187770							1		1
D1009.2	cyn-8	WBGene00000884	chrX	2045	1	8911240	8914332						1	1			1
T27D1.1	cyn-9	WBGene00000885	chrIII	1015	-1	3697802	3699624					1		1		1
B0252.4	cyn-10	WBGene00000886	chrII	625	-1	6912498	6913321	1
T01B7.4	cyn-11	WBGene00000887	chrII	555	-1	8715143	8716233	1				1
C34D4.12	cyn-12	WBGene00000888	chrIV	602	-1	7132120	7133202	1				1		1
Y116A8C.34	cyn-13	WBGene00000889	chrIV	1073	-1	17111046	17116633	1						1
F39H2.2	sig-7	WBGene00000890	chrI	1526	1	8646445	8651775	1						1			1
Y87G2A.6	cyn-15	WBGene00000891	chrI	2266	-1	13566086	13572052	1						1			1
Y17G7B.9	cyn-16	WBGene00000892	chrII	1610	-1	12028699	12036681	1						1
ZC250.1	cyn-17	WBGene00000893	chrV	1866	1	5799666	5805642
M110.5	dab-1	WBGene00000894	chrII	2549	1	8225923	8229100						1	1
B0412.1	dac-1	WBGene00000895	chrIII	1408	1	816240	821723
F57B10.10	dad-1	WBGene00000896	chrI	480	-1	6553480	6554293							1
F29C4.1	daf-1	WBGene00000897	chrIV	2500	1	132416	138076						1				1
Y55D5A.5	daf-2	WBGene00000898	chrIII	6170	-1	2995755	3028792					1	1	1
F25E2.5	daf-3	WBGene00000899	chrX	3198	-1	817895	825474						1
C05D2.1	daf-4	WBGene00000900	chrIII	3382	1	5624972	5632447						1
W01G7.1	daf-5	WBGene00000901	chrII	2507	-1	14033147	14037647						1
F31F6.5	daf-6	WBGene00000902	chrX	2935	1	14888418	14894257
B0412.2	daf-7	WBGene00000903	chrIII	1652	1	811822	813758
R05D11.1	daf-8	WBGene00000904	chrI	1673	-1	8584536	8587501
T13C5.1	daf-9	WBGene00000905	chrX	2057	1	6196892	6200783
F23B2.4	daf-10	WBGene00000906	chrIV	3643	-1	9136919	9146196
B0240.3	daf-11	WBGene00000907	chrV	3817	-1	11718071	11725634
F11A1.3	daf-12	WBGene00000908	chrX	4114	1	10644344	10666815				1
F01G10.8	daf-14	WBGene00000910	chrIV	1162	1	10253595	10255822
C10C5.6	daf-15	WBGene00000911	chrIV	5810	1	9386191	9394905							1
R13H8.1	daf-16	WBGene00000912	chrI	4408	1	10750332	10776693	1
T07A9.6	daf-18	WBGene00000913	chrIV	3353	-1	419987	425173					1	1	1
F33H1.1	daf-19	WBGene00000914	chrII	3048	-1	10157462	10169262						1				1
C47E8.5	daf-21	WBGene00000915	chrV	2632	1	14684903	14688528					1		1
Y116F11B.1	daf-28	WBGene00000920	chrV	595	1	19815414	19816417
M03A1.7	dao-2	WBGene00000928	chrII	605	1	4562850	4563543										1
K07E3.3	dao-3	WBGene00000929	chrX	1118	-1	8084159	8086501						1
ZC373.6	dao-4	WBGene00000930	chrX	818	1	10075229	10076299
C25A1.10	dao-5	WBGene00000931	chrI	3907	-1	10186601	10190886	1				1		1
T05G5.12	dao-6	WBGene00000932	chrIII	368	-1	9735178	9735943
C14A4.2	dap-3	WBGene00000933	chrII	1244	1	10581072	10582460	1						1
T23G5.5	dat-1	WBGene00000934	chrIII	2122	1	9242835	9246710
F56D1.7	daz-1	WBGene00000935	chrII	1998	1	5456288	5458599					1		1
T25F10.2	dbl-1	WBGene00000936	chrV	1728	1	6758118	6760402
C55B7.8	dbr-1	WBGene00000937	chrI	1659	-1	6490718	6492731	1				1
C26C6.5	dcp-66	WBGene00000938	chrI	2249	-1	7537724	7542153
K12H4.8	dcr-1	WBGene00000939	chrIII	5732	-1	8071850	8080208					1		1
Y113G7A.9	dcs-1	WBGene00000940	chrV	999	-1	20087404	20090711	1						1
Y39A3CR.4	ddp-1	WBGene00000941	chrIII	397	1	1859879	1860365					1		1
ZC477.9	deb-1	WBGene00000942	chrIV	3747	-1	7085207	7094353										1
C47C12.6	deg-1	WBGene00000950	chrX	2587	1	7763158	7774864
K03B8.9	deg-3	WBGene00000951	chrV	1916	-1	11412852	11415141				1
E02H4.1	del-1	WBGene00000952	chrX	1995	1	14271889	14276970
F58G6.6	del-2	WBGene00000953	chrIV	1930	-1	9636963	9641986
T26H10.1	des-2	WBGene00000955	chrV	2234	-1	11415254	11420274				1
C09E10.2	dgk-1	WBGene00000958	chrX	2893	-1	984618	991232
F46H6.2	dgk-2	WBGene00000959	chrX	2501	-1	4494888	4504581
F54G8.2	dgk-3	WBGene00000960	chrIII	2439	1	9162999	9167949
T21B6.1	dgn-1	WBGene00000961	chrX	2570	-1	10920453	10928919				1							1
T21E12.4	dhc-1	WBGene00000962	chrI	14672	1	4386788	4403645							1
R06C7.3	dhp-1	WBGene00000963	chrI	1640	-1	7238996	7243965											1
C47E12.8	dhp-2	WBGene00000964	chrIV	2369	1	9978165	9981548										1	1
C01G8.3	dhs-1	WBGene00000965	chrI	1220	-1	5278807	5281519					1		1		1
F55A12.4	dhs-2	WBGene00000966	chrI	1939	1	5354163	5357031				1						1
T02E1.5	dhs-3	WBGene00000967	chrI	1163	-1	8212356	8218355				1
T05F1.10	dhs-4	WBGene00000968	chrI	1034	-1	9647594	9649209
F56D1.5	dhs-5	WBGene00000969	chrII	1328	1	5453830	5455959									1
C17G10.8	dhs-6	WBGene00000970	chrII	1455	-1	5617107	5619305	1						1			1
E04F6.7	dhs-7	WBGene00000971	chrII	1218	-1	7206949	7208338				1
Y32H12A.3	dhs-9	WBGene00000973	chrIII	1035	-1	5364473	5368008										1
Y39A1A.11	dhs-11	WBGene00000974	chrIII	891	-1	10640787	10642973					1
K08F4.9	dhs-12	WBGene00000975	chrIV	841	1	10145225	10146203
F36H9.3	dhs-13	WBGene00000976	chrV	1319	-1	1765292	1771727
R05D8.8	dhs-14	WBGene00000977	chrV	926	-1	2763962	2765223
R05D8.10	dhs-15	WBGene00000978	chrV	932	-1	2768417	2769846
C10F3.2	dhs-16	WBGene00000979	chrV	1343	1	5983728	5985494
F29G9.6	dhs-17	WBGene00000980	chrV	1475	-1	6026313	6034797						1
C45B11.3	dhs-18	WBGene00000981	chrV	1012	-1	11045678	11046877										1	1
T11F9.11	dhs-19	WBGene00000982	chrV	1084	-1	11489031	11490343
F35B12.2	dhs-20	WBGene00000983	chrV	1101	-1	11602277	11604189
R11D1.11	dhs-21	WBGene00000984	chrV	882	-1	12731755	12733610											1
C15H11.4	dhs-22	WBGene00000985	chrV	1474	-1	14420037	14422605							1
R08H2.1	dhs-23	WBGene00000986	chrV	1088	1	15381080	15382288
Y60A3A.10	dhs-24	WBGene00000987	chrV	1886	-1	19934731	19946598	1						1
F09E10.3	dhs-25	WBGene00000988	chrX	1020	1	1486497	1489324										1
ZK816.5	dhs-26	WBGene00000989	chrX	1200	-1	3360672	3362480
C04F6.5	dhs-27	WBGene00000990	chrX	1056	-1	3412870	3414693						1				1
M03A8.1	dhs-28	WBGene00000991	chrX	1402	1	6818399	6820034											1
F27D9.6	dhs-29	WBGene00000992	chrX	1378	-1	7661851	7664863											1
T25G12.7	dhs-30	WBGene00000993	chrX	1057	-1	17230645	17235763						1				1
F08B4.1	dic-1	WBGene00000994	chrIV	2972	1	8692086	8696443	1						1
C18D1.1	die-1	WBGene00000995	chrII	2885	-1	10061244	10074384						1	1				1
F49E8.5	dif-1	WBGene00000996	chrIV	1168	-1	7551539	7552997							1
K07E12.1	dig-1	WBGene00000998	chrIII	39869	1	6746253	6794709				1						1
C18A11.7	dim-1	WBGene00001000	chrX	2482	-1	8050421	8058170										1	1
C04G2.6	dis-3	WBGene00001001	chrIV	3071	1	10097187	10106535	1				1		1
R01H10.1	div-1	WBGene00001002	chrIII	2255	-1	10244958	10248814							1
T26A5.9	dlc-1	WBGene00001005	chrIII	617	-1	6462853	6463749							1		1
C25F6.2	dlg-1	WBGene00001006	chrX	4044	1	5479666	5484906						1				1
C39E9.14	dli-1	WBGene00001007	chrIV	1548	-1	13096959	13098789							1
F33E2.2	dlk-1	WBGene00001008	chrI	3464	-1	12565789	12572791
F43G6.1	dna-2	WBGene00001016	chrII	3393	1	11778088	11782162							1
ZK593.5	dnc-1	WBGene00001017	chrIV	4761	-1	10926253	10933139							1
C28H8.12	dnc-2	WBGene00001018	chrIII	1156	-1	5924346	5925709							1
B0035.14	dnj-1	WBGene00001019	chrIV	1695	1	11298986	11304765							1
B0035.2	dnj-2	WBGene00001020	chrIV	1261	-1	11312451	11313960	1						1
C01G10.12	dnj-3	WBGene00001021	chrV	615	1	15068673	15069490	1
C01G8.4	dnj-4	WBGene00001022	chrI	1020	-1	5282086	5283944	1						1		1
C04A2.7	dnj-5	WBGene00001023	chrII	3683	-1	6853421	6858255	1				1		1
C55B6.2	dnj-7	WBGene00001025	chrX	1969	1	7194521	7198252						1				1	1
C56C10.13	dnj-8	WBGene00001026	chrII	2765	-1	6594344	6598038							1
F11G11.7	dnj-9	WBGene00001027	chrII	2115	1	4852052	4857816	1						1
F22B7.5	dnj-10	WBGene00001028	chrIII	1694	1	8631078	8633491							1
F38A5.13	dnj-11	WBGene00001029	chrIV	2063	1	6585858	6588177	1				1		1
F39B2.10	dnj-12	WBGene00001030	chrI	1963	1	14756847	14759020							1
F54D5.8	dnj-13	WBGene00001031	chrII	1404	1	11545637	11547302	1						1
K02G10.8	dnj-14	WBGene00001032	chrX	1161	-1	4709720	4711715						1				1	1
K08D10.2	dnj-15	WBGene00001033	chrIV	693	1	4176379	4178354	1								1
R74.4	dnj-16	WBGene00001034	chrIII	1583	1	4191115	4193399							1
T03F6.2	dnj-17	WBGene00001035	chrIII	1611	-1	13390746	13393780	1				1		1
T04A8.9	dnj-18	WBGene00001036	chrIII	1789	1	4697161	4699418					1		1
T05C3.5	dnj-19	WBGene00001037	chrV	1536	-1	5503017	5504840	1						1
T15H9.7	dnj-20	WBGene00001038	chrII	2250	-1	9617405	9624117							1
T19B4.4	dnj-21	WBGene00001039	chrI	487	1	5676830	5677710							1
T23B12.7	dnj-22	WBGene00001040	chrV	1120	-1	8461009	8462173	1				1		1
T24H10.3	dnj-23	WBGene00001041	chrII	984	-1	9107319	9108502					1	1	1
W03A5.7	dnj-24	WBGene00001042	chrIII	750	-1	5416096	5419526										1
W07A8.3	dnj-25	WBGene00001043	chrV	2697	-1	20729917	20744309							1
Y39C12A.8	dnj-26	WBGene00001044	chrIV	1178	-1	12251161	12252641
Y47H9C.5	dnj-27	WBGene00001045	chrI	2504	1	11877794	11887272										1
Y54E10BL.4	dnj-28	WBGene00001046	chrI	1701	1	2996408	3001380				1
Y63D3A.6	dnj-29	WBGene00001047	chrI	2867	-1	14104417	14113167							1
Y71F9B.16	dnj-30	WBGene00001048	chrI	827	-1	2718028	2721479	1						1
F33H2.1	dog-1	WBGene00001049	chrI	3148	-1	15016889	15022969	1				1		1
F54C1.2	dom-3	WBGene00001050	chrI	1352	1	5003352	5005163	1				1		1	1	1
C09G4.3	cks-1	WBGene00001051	chrIV	683	1	8513915	8514711					1		1
F15A8.5	dop-1	WBGene00001052	chrX	2068	-1	4411355	4416054
K09G1.4	dop-2	WBGene00001053	chrV	2686	1	9608538	9614918
T23F1.7	dpf-1	WBGene00001054	chrV	2532	1	15471317	15476080				1
C27C12.7	dpf-2	WBGene00001055	chrX	2560	1	14831755	14838118
K02F2.1	dpf-3	WBGene00001056	chrI	3039	1	6838353	6843342	1						1
F01F1.5	dpf-4	WBGene00001057	chrIII	2768	1	5859262	5862633	1				1		1
R11E3.8	dpf-5	WBGene00001058	chrIV	2358	-1	4802699	4806580							1
F44B9.1	dpf-6	WBGene00001059	chrIII	2550	1	8038175	8041308
R11E3.7	dpf-7	WBGene00001060	chrIV	2192	-1	4799375	4802584					1	1	1
T23G7.1	dpl-1	WBGene00001061	chrII	2198	1	9169847	9172502						1	1
R10D12.2	dpr-1	WBGene00001062	chrV	1128	-1	13940125	13942168
M01E10.2	dpy-1	WBGene00001063	chrIII	4041	-1	2034967	2047112
T14B4.6	dpy-2	WBGene00001064	chrII	1328	1	6714256	6715961
EGAP7.1	dpy-3	WBGene00001065	chrX	964	-1	2144596	2145641										1
Y41E3.2	dpy-4	WBGene00001066	chrIV	1002	-1	14985511	14986750
F27C1.8	dpy-5	WBGene00001067	chrI	899	-1	5432161	5433059
F16F9.2	dpy-6	WBGene00001068	chrX	4044	-1	8450325	8455587
F46C8.6	dpy-7	WBGene00001069	chrX	1175	-1	7536414	7538162
C31H2.2	dpy-8	WBGene00001070	chrX	1639	-1	5148647	5150445				1
T21D12.2	dpy-9	WBGene00001071	chrIV	1077	-1	257382	259211
T14B4.7	dpy-10	WBGene00001072	chrII	1689	-1	6710116	6712898						1				1
F46E10.9	dpy-11	WBGene00001073	chrV	1432	-1	6511530	6515223							1
F30B5.1	dpy-13	WBGene00001074	chrIV	985	1	4235607	4236699
H27M09.4	dpy-14	WBGene00001075	chrI	1041	1	6843594	6845135										1
F54D8.1	dpy-17	WBGene00001076	chrIII	1126	1	5107289	5108550										1
Y47D3B.10	dpy-18	WBGene00001077	chrIII	1845	-1	11372781	11377880						1				1
F22B7.10	dpy-19	WBGene00001078	chrIII	2146	-1	8659793	8667394						1			1
T22B3.1	dpy-20	WBGene00001079	chrIV	1390	-1	11696758	11699867										1
F47A4.2	dpy-22	WBGene00001081	chrX	10838	-1	9810173	9822215						1	1			1	1
R160.1	dpy-23	WBGene00001082	chrX	1972	1	4389340	4393776						1
C25G4.5	dpy-26	WBGene00001085	chrIV	4016	-1	12445959	12451271					1		1
R13G10.1	dpy-27	WBGene00001086	chrIII	4768	-1	3813535	3819661						1	1			1
Y39A1B.3	dpy-28	WBGene00001087	chrIII	4916	1	10763048	10777244	1				1		1
ZK863.6	dpy-30	WBGene00001088	chrV	825	1	12191296	12192366	1						1
K04A8.6	dre-1	WBGene00001089	chrV	3314	-1	6533598	6538045						1				1
F15B10.2	drh-1	WBGene00001090	chrIV	3299	-1	6607366	6613342	1						1
F53A2.5	dro-1	WBGene00001092	chrIII	572	1	13342583	13343236					1		1
T12E12.4	drp-1	WBGene00001093	chrIV	2463	1	5538481	5541356					1		1		1
B0464.1	dars-1	WBGene00001094	chrIII	1782	-1	9489078	9491152							1
F10C2.6	dars-2	WBGene00001095	chrV	1896	1	12048724	12052163	1				1		1
C18B12.3	dsc-1	WBGene00001096	chrX	1210	-1	15031117	15034471
K02D7.4	dsc-4	WBGene00001099	chrIV	2851	-1	315053	320576										1
C34F11.9	dsh-1	WBGene00001101	chrII	3486	-1	5214430	5225361						1
C27A2.6	dsh-2	WBGene00001102	chrII	2504	-1	5078202	5081153					1	1	1
W09G12.4	dsl-1	WBGene00001103	chrIV	759	-1	1207255	1208068											1
W09G12.1	dsl-2	WBGene00001104	chrIV	1028	-1	1202647	1204970											1
Y41D4B.10	dsl-3	WBGene00001105	chrIV	867	1	1610418	1612914										1
F16B12.2	dsl-4	WBGene00001106	chrX	1284	1	14090320	14095421
F58B3.8	dsl-5	WBGene00001107	chrIV	935	-1	11619453	11620915
H02I12.4	dsl-6	WBGene00001108	chrIV	996	-1	11396766	11398295
F15B9.9	dsl-7	WBGene00001109	chrV	1388	1	12993165	12994607
F38B7.5	duo-1	WBGene00001110	chrV	2657	1	11554784	11558108					1		1
F29C4.5	duo-2	WBGene00001111	chrIV	1656	-1	112410	114957
Y106G6H.12	duo-3	WBGene00001112	chrI	3259	-1	10464319	10471049	1				1		1	1	1
F25H8.5	dur-1	WBGene00001113	chrIV	2695	-1	9921984	9928202										1
F47G6.1	dyb-1	WBGene00001115	chrI	2755	1	1483085	1491282
C33G3.1	dyc-1	WBGene00001116	chrX	3675	1	14049466	14063860				1
F54C1.5	dyf-1	WBGene00001117	chrI	2470	-1	4989556	4994708
ZK520.3	dyf-2	WBGene00001118	chrIII	4241	-1	13674780	13686344
C04C3.5	dyf-3	WBGene00001119	chrIV	1285	-1	3396578	3399120				1						1
M04C9.5	dyf-5	WBGene00001121	chrI	1630	1	9359065	9363945
F46F6.4	dyf-6	WBGene00001122	chrX	2369	-1	10379220	10386448
C43C3.3	dyf-7	WBGene00001123	chrX	1845	1	9698620	9701620
C02H7.1	dyf-11	WBGene00001127	chrX	1691	1	763768	766732
C27H5.7	dyf-13	WBGene00001129	chrII	3129	-1	7167472	7171314
C02C6.1	dyn-1	WBGene00001130	chrX	3350	1	15568848	15573627						1	1			1
F15D3.1	dys-1	WBGene00001131	chrI	11426	-1	11526909	11557783
T11B7.4	alp-1	WBGene00001132	chrIV	4944	1	8852485	8862474
Y48B6A.4	eat-2	WBGene00001133	chrII	1595	-1	14166807	14171573
D2013.5	eat-3	WBGene00001134	chrII	3287	1	9324815	9329605							1		1
ZK512.6	eat-4	WBGene00001135	chrIII	2184	1	9136839	9141745
F13G3.8	eat-5	WBGene00001136	chrI	1580	-1	7308601	7311937
B0365.3	eat-6	WBGene00001137	chrV	3240	-1	13126392	13129982							1			1
C16C2.2	eat-16	WBGene00001145	chrI	2581	1	9722541	9726281						1				1
Y105E8A.7	eat-18	WBGene00001147	chrI	3145	1	14391995	14395511							1			1
K02A4.1	bcat-1	WBGene00001149	chrX	1848	1	12877410	12880261										1
C29F3.1	ech-1	WBGene00001150	chrV	2364	-1	15357679	15360721				1
F38H4.8	ech-2	WBGene00001151	chrIV	1097	-1	11854956	11856353	1						1
F43H9.1	ech-3	WBGene00001152	chrV	917	1	8022274	8023288
R06F6.9	ech-4	WBGene00001153	chrII	1573	1	10820970	10822635							1			1
F56B3.5	ech-5	WBGene00001154	chrIV	1173	1	797023	799922							1
T05G5.6	ech-6	WBGene00001155	chrIII	1167	-1	9751355	9752837							1
Y105E8A.4	ech-7	WBGene00001156	chrI	811	-1	14367566	14369760
F01G10.2	ech-8	WBGene00001157	chrIV	1384	-1	10236607	10239092										1	1
F01G10.3	ech-9	WBGene00001158	chrIV	1640	-1	10233298	10235307
C26D10.5	eff-1	WBGene00001159	chrII	2336	1	8346640	8350499
F42A10.4	efk-1	WBGene00001160	chrIII	2720	-1	6164848	6168502	1						1
Y102A5C.18	efl-1	WBGene00001161	chrV	1399	-1	16958566	16965657	1				1	1	1
Y48C3A.17	efl-2	WBGene00001162	chrII	1491	1	13406090	13411210						1	1
C43F9.8	efn-2	WBGene00001163	chrIV	955	1	10576330	10578266										1
F15A2.5	efn-3	WBGene00001164	chrX	840	-1	13475842	13477388
F56A11.3	efn-4	WBGene00001165	chrIV	1277	1	559238	568076										1	1
ZK328.2	eftu-2	WBGene00001166	chrIII	3057	1	6009513	6012790	1				1		1
F25H5.4	eef-2	WBGene00001167	chrI	2817	1	9163524	9166945	1						1
F31E3.5	eef-1A.1	WBGene00001168	chrIII	1556	-1	6969971	6971948	1						1			1
R03G5.1	eef-1A.2	WBGene00001169	chrX	1919	1	7823601	7825718
F23B12.9	egl-1	WBGene00001170	chrV	557	-1	14431295	14432344
F16B3.1	egl-2	WBGene00001171	chrV	3318	-1	1289373	1299332
C51E3.7	egl-3	WBGene00001172	chrV	2567	-1	10169151	10173729
F55A8.2	egl-4	WBGene00001173	chrIV	3888	1	1847967	1880591							1
C08C3.1	egl-5	WBGene00001174	chrIII	1548	1	7814317	7817062
C46F4.1	egl-6	WBGene00001175	chrX	1455	1	5931087	5934649
B0348.4	egl-8	WBGene00001177	chrV	5363	1	20825	43971										1
F22E12.4	egl-9	WBGene00001178	chrV	2877	1	10468388	10476929						1
F28C1.2	egl-10	WBGene00001179	chrV	3147	-1	12455153	12462989						1
T22B7.1	egl-13	WBGene00001182	chrX	2239	1	5663802	5674025
F58A3.2	egl-15	WBGene00001184	chrX	4153	1	11016344	11023342
F38G1.2	egl-17	WBGene00001185	chrX	816	1	489696	492274
F55A8.1	egl-18	WBGene00001186	chrIV	1674	1	1902323	1918310						1
C48A7.1	egl-19	WBGene00001187	chrIV	6581	1	7405449	7418723				1
W08D2.1	egl-20	WBGene00001188	chrIV	1936	-1	9812335	9815506
F01D4.4	egl-21	WBGene00001189	chrIV	1696	-1	10478422	10481824										1
Y37A1B.11	egl-23	WBGene00001190	chrIV	2331	1	13989069	14012049
C23H3.1	egl-26	WBGene00001193	chrII	1298	1	69660	71279						1
C04A2.3	egl-27	WBGene00001194	chrII	3987	1	6835038	6847865	1				1		1
M01D7.7	egl-30	WBGene00001196	chrI	2097	1	1835681	1841274	1
R07A4.1	egl-36	WBGene00001202	chrX	1831	1	10734261	10744275
C04G2.7	egl-38	WBGene00001204	chrIV	870	-1	10107014	10110391
F28B12.2	egl-44	WBGene00001208	chrII	2117	1	5933469	5940794
C27D11.1	egl-45	WBGene00001209	chrIII	3590	-1	7824311	7828562							1
K11G9.4	egl-46	WBGene00001210	chrV	1423	-1	6679086	6681558
C50H2.2	egl-47	WBGene00001211	chrV	1917	1	9899563	9907620				1
F26A3.3	ego-1	WBGene00001214	chrI	5216	-1	7650410	7656332	1				1		1
Y53H1C.2	ego-2	WBGene00001215	chrI	4863	-1	11400603	11416411							1
ZK616.10	ehn-3	WBGene00001223	chrIV	789	-1	5416897	5419186
ZK1248.3	ehs-1	WBGene00001224	chrII	2935	1	5820689	5824064						1	1			1
Y54E2A.11	eif-3.B	WBGene00001225	chrII	2803	1	14795328	14798367							1
T23D8.4	eif-3.C	WBGene00001226	chrI	3018	-1	9976416	9979659							1
R08D7.3	eif-3.D	WBGene00001227	chrIII	1809	-1	8969560	8971503							1
B0511.10	eif-3.E	WBGene00001228	chrI	1722	-1	10640382	10642272					1		1
D2013.7	eif-3.F	WBGene00001229	chrII	1267	1	9331577	9333913							1
F22B5.2	eif-3.G	WBGene00001230	chrII	1139	1	8442714	8444188							1
C41D11.2	eif-3.H	WBGene00001231	chrI	1446	1	4444720	4446594							1
Y74C10AR.1	eif-3.I	WBGene00001232	chrI	1259	1	2485870	2489775					1		1
T16G1.11	eif-3.K	WBGene00001233	chrV	845	1	12953983	12955214							1	1	1
C47B2.5	eif-6	WBGene00001234	chrI	996	1	12968910	12970227	1				1		1
Y41C4A.10	elb-1	WBGene00001235	chrIII	521	-1	11718736	11719352						1	1
Y82E9BR.15	elc-1	WBGene00001236	chrIII	508	-1	1415538	1417179	1
W03H1.2	elc-2	WBGene00001237	chrX	540	-1	1777302	1778141
F56H11.4	elo-1	WBGene00001239	chrIV	1084	1	9526342	9528335							1		1
F11E6.5	elo-2	WBGene00001240	chrIV	1047	-1	17466022	17467378
D2024.3	elo-3	WBGene00001241	chrIV	1349	1	7237717	7239885	1
C40H1.4	elo-4	WBGene00001242	chrIII	884	-1	9332244	9334191				1
F41H10.7	elo-5	WBGene00001243	chrIV	961	-1	5374590	5377267
F41H10.8	elo-6	WBGene00001244	chrIV	930	-1	5386619	5388553
F56H11.3	elo-7	WBGene00001245	chrIV	947	1	9529970	9531210		1	1	1
Y47D3A.30	elo-8	WBGene00001246	chrIII	1884	-1	11230283	11234762		1		1
Y53F4B.2	elo-9	WBGene00001247	chrII	1313	-1	14959300	14964034
F38A6.2	elp-1	WBGene00001248	chrV	2832	-1	20764924	20770130				1
W09C2.1	elt-1	WBGene00001249	chrIV	1955	1	9615139	9620124				1
C33D3.1	elt-2	WBGene00001250	chrX	1568	1	10481177	10483520										1	1
K02B9.4	elt-3	WBGene00001251	chrX	1457	1	13934815	13941149				1
C39B10.6	elt-4	WBGene00001252	chrX	496	1	10475347	10475913
F52C12.5	elt-6	WBGene00001253	chrIV	1525	1	1917854	1921640						1
Y80D3A.2	emb-4	WBGene00001258	chrV	4875	-1	18860259	18894947	1				1		1
T04A8.14	emb-5	WBGene00001259	chrIII	4867	-1	4715256	4720635	1				1		1
K10D2.6	emb-8	WBGene00001262	chrIII	2307	-1	5196639	5199649							1
K04H4.1	emb-9	WBGene00001263	chrIII	5615	-1	9336794	9344363				1						1
F10B5.6	emb-27	WBGene00001281	chrII	2071	-1	8159777	8162120	1				1		1
F54C8.3	emb-30	WBGene00001284	chrIII	3667	-1	9434999	9441376					1		1
F32D8.6	emo-1	WBGene00001303	chrV	441	-1	10896637	10897126				1			1
M01D7.6	emr-1	WBGene00001309	chrI	664	1	1842445	1843521	1				1		1
F58E10.2	end-1	WBGene00001310	chrV	666	1	13985122	13986985											1
F58E10.5	end-3	WBGene00001311	chrV	855	1	14014686	14015961											1
ZK809.4	ent-1	WBGene00001320	chrIV	1628	-1	11653395	11655447					1		1		1
R11E3.6	eor-1	WBGene00001324	chrIV	3039	-1	4793194	4799348					1	1	1
C44H4.7	eor-2	WBGene00001325	chrX	2979	1	14602997	14608590						1				1
K08C7.3	epi-1	WBGene00001328	chrIV	11432	1	10666807	10679460										1	1
T04C10.2	epn-1	WBGene00001329	chrX	2272	-1	14815708	14818438						1	1
Y57G11C.24	eps-8	WBGene00001330	chrIV	3745	1	14879458	14900621							1
F09B9.3	erd-2	WBGene00001331	chrX	1566	-1	10156799	10160379
T07A9.5	eri-1	WBGene00001332	chrIV	2199	-1	415637	419958	1				1		1		1
C01G8.5	erm-1	WBGene00001333	chrI	2407	-1	5284060	5291608							1
Y105E8B.8	ero-1	WBGene00001334	chrI	1759	1	14664438	14674811							1
F35A5.8	erp-1	WBGene00001335	chrX	1790	-1	3800025	3802751
Y41E3.4	qars-1	WBGene00001336	chrIV	2497	-1	15008471	15013153							1
ZC434.5	ears-1	WBGene00001337	chrI	3555	1	10336386	10341169	1						1
T07A9.2	ears-2	WBGene00001338	chrIV	1519	-1	388711	390439	1						1
T01D1.2	etr-1	WBGene00001340	chrII	2958	1	162374	170628						1	1
F29G9.4	fos-1	WBGene00001345	chrV	1877	1	6003584	6016070
H38K22.1	evl-14	WBGene00001352	chrIII	4931	-1	4302809	4313097	1				1		1				1
F22B5.1	evl-20	WBGene00001358	chrII	629	1	8444254	8445126	1				1
Y105E8A.22	exc-4	WBGene00001365	chrI	877	-1	14512651	14518707							1
C33D9.1	exc-5	WBGene00001366	chrIV	2968	-1	8799076	8804844										1
F35H8.5	exc-7	WBGene00001368	chrII	1735	1	9575912	9581045						1
F26H11.5	exl-1	WBGene00001371	chrII	760	-1	14412121	14413389				1					1
R09B3.1	exo-3	WBGene00001372	chrI	1009	-1	11907546	11909271					1		1
H35N03.1	exp-1	WBGene00001373	chrII	1718	-1	6156986	6160993
F12F3.1	exp-2	WBGene00001374	chrV	1953	1	6139819	6143531
C49A1.4	eya-1	WBGene00001377	chrI	1776	-1	14220727	14231331											1
F02A9.2	far-1	WBGene00001385	chrIII	663	-1	9080290	9081108				1
F02A9.3	far-2	WBGene00001386	chrIII	771	1	9081602	9082813	1			1
F15B9.1	far-3	WBGene00001387	chrV	644	-1	12996803	12997509
F15B9.2	far-4	WBGene00001388	chrV	714	-1	12998410	12999644
F15B9.3	far-5	WBGene00001389	chrV	623	1	12995586	12996821
W02A2.2	far-6	WBGene00001390	chrIV	913	1	13328335	13329295				1
K01A2.2	far-7	WBGene00001391	chrII	692	1	319793	321107
K02F3.3	far-8	WBGene00001392	chrIII	778	1	842928	843796
Y67H2A.8	fat-1	WBGene00001393	chrIV	1390	1	13315618	13318759
W02A2.1	fat-2	WBGene00001394	chrIV	1277	1	13323826	13326370
W08D2.4	fat-3	WBGene00001395	chrIV	1491	1	9803006	9806101										1
T13F2.1	fat-4	WBGene00001396	chrIV	1583	1	9799407	9802211	1						1
W06D12.3	fat-5	WBGene00001397	chrV	2335	1	17723754	17726799
VZK822L.1	fat-6	WBGene00001398	chrIV	2829	-1	11913667	11917317										1
F10D2.9	fat-7	WBGene00001399	chrV	1123	-1	7151337	7153127
F56E3.4	fax-1	WBGene00001400	chrX	1376	-1	3197273	3199311
H12I13.4	fbf-1	WBGene00001401	chrII	2221	-1	6078239	6080785							1
F21H12.5	fbf-2	WBGene00001402	chrII	2482	-1	6088639	6091452	1				1		1
F56H11.1	fbl-1	WBGene00001403	chrIV	3085	1	9540789	9546233										1
K07A3.1	fbp-1	WBGene00001404	chrI	1298	-1	2580937	2586128						1	1
C04F12.10	fce-1	WBGene00001405	chrI	1517	-1	9711058	9712757							1
F48F5.5	fce-2	WBGene00001406	chrV	1174	1	20425270	20431306	1						1
Y54F10AM.2	feh-1	WBGene00001410	chrIII	2597	1	2549918	2560677
F35D6.1	fem-1	WBGene00001411	chrIV	2316	-1	5533131	5537921							1
T19C3.8	fem-2	WBGene00001412	chrIII	1789	-1	632021	634623					1	1	1
C01F6.4	fem-3	WBGene00001413	chrIV	1668	1	9104951	9107594					1				1
F43G9.6	fer-1	WBGene00001414	chrI	6245	-1	8623011	8631178		1	1	1
T01C3.7	fib-1	WBGene00001423	chrV	1354	-1	15000634	15002178	1				1		1
F41G3.4	fis-1	WBGene00001424	chrII	555	1	6755100	6755927		1	1	1
F13B9.8	fis-2	WBGene00001425	chrX	641	-1	8283228	8285167						1			1
F36H1.1	fkb-1	WBGene00001426	chrIV	1523	1	11036527	11038145							1
Y18D10A.19	fkb-2	WBGene00001427	chrI	521	1	12918709	12919282	1						1
C05C8.3	fkb-3	WBGene00001428	chrV	871	1	7225351	7226296										1	1
ZC455.10	fkb-4	WBGene00001429	chrV	1002	-1	12785136	12787087
C50F2.6	fkb-5	WBGene00001430	chrI	1486	-1	3898049	3899909										1
F31D4.3	fkb-6	WBGene00001431	chrV	1661	1	20846127	20847879					1		1
B0511.1	fkb-7	WBGene00001432	chrI	1007	1	10667944	10671005
Y18D10A.25	fkb-8	WBGene00001433	chrI	1081	1	12916431	12918098	1			1
T14G12.4	fkh-2	WBGene00001434	chrX	1266	-1	3740194	3742309
C29F7.4	fkh-3	WBGene00001435	chrX	1360	-1	13421754	13423343					1	1
C29F7.5	fkh-4	WBGene00001436	chrX	2383	-1	13427041	13431528						1
F26A1.2	fkh-5	WBGene00001437	chrIII	1386	1	4844626	4846510											1
B0286.5	fkh-6	WBGene00001438	chrII	972	-1	4379886	4383290				1
F26D12.1	fkh-7	WBGene00001439	chrIV	3312	1	5584651	5610360
F40H3.4	fkh-8	WBGene00001440	chrII	1053	-1	6189563	6191345
K03C7.2	fkh-9	WBGene00001441	chrX	2056	-1	3816830	3826944
C25A1.2	fkh-10	WBGene00001442	chrI	866	-1	10163465	10165125
B0523.5	fli-1	WBGene00001443	chrIII	4571	-1	8675217	8683612							1
F23B2.5	flp-1	WBGene00001444	chrIV	691	1	9144678	9146105
W07E11.3	flp-2	WBGene00001445	chrX	589	-1	10094373	10095167
W07E11.2	flp-3	WBGene00001446	chrX	857	-1	10091904	10092905
C18D1.3	flp-4	WBGene00001447	chrII	494	1	10054566	10055497
C03G5.7	flp-5	WBGene00001448	chrX	587	1	8528197	8531023
F07D3.2	flp-6	WBGene00001449	chrV	748	1	9471949	9473784				1
F49E10.3	flp-7	WBGene00001450	chrX	754	1	5885830	5886798
F31F6.4	flp-8	WBGene00001451	chrX	748	1	14881350	14882231										1
C36H8.3	flp-9	WBGene00001452	chrIV	736	-1	12754535	12757650
T06C10.4	flp-10	WBGene00001453	chrIV	722	1	7868893	7870108				1							1
K02G10.4	flp-11	WBGene00001454	chrX	733	-1	4677315	4678102										1
C05E11.8	flp-12	WBGene00001455	chrX	696	-1	4591254	4592477										1
F33D4.3	flp-13	WBGene00001456	chrIV	708	-1	7696923	7698357										1
Y37D8A.15	flp-14	WBGene00001457	chrIII	909	1	12910128	12914833
ZK525.1	flp-15	WBGene00001458	chrIII	445	-1	13663301	13667737
F15D4.8	flp-16	WBGene00001459	chrII	581	1	13235236	13237282
C52D10.11	flp-17	WBGene00001460	chrIV	728	-1	17190168	17191855
Y48D7A.2	flp-18	WBGene00001461	chrX	973	-1	3012172	3018545
M79.4	flp-19	WBGene00001462	chrX	545	1	10604748	10605768
E01H11.3	flp-20	WBGene00001463	chrX	442	-1	9349276	9349831
C26F1.10	flp-21	WBGene00001464	chrV	442	1	7793346	7794002
F02D10.5	flr-1	WBGene00001465	chrX	1962	-1	13452602	13456474
F58H1.4	flr-2	WBGene00001466	chrV	499	-1	11936840	11937769
F09B12.6	flr-4	WBGene00001468	chrX	2038	1	15089327	15093515
ZK783.4	flt-1	WBGene00001470	chrIII	4421	-1	7650487	7655967						1	1			1
F15B9.7	fmi-1	WBGene00001475	chrV	8066	1	13019053	13033389										1
K08C7.2	fmo-1	WBGene00001476	chrIV	2031	1	10661837	10664384
K08C7.5	fmo-2	WBGene00001477	chrIV	1677	1	10682504	10684365
Y39A1A.19	fmo-3	WBGene00001478	chrIII	1663	1	10694548	10698769
F53F4.5	fmo-4	WBGene00001479	chrV	2001	-1	13603283	13606691
H24K24.5	fmo-5	WBGene00001480	chrV	1657	-1	899313	903580				1
Y54E10A.4	fog-1	WBGene00001481	chrI	2216	1	3211048	3217367				1
Y113G7B.5	fog-2	WBGene00001482	chrV	1159	1	20199224	20200610				1	1		1
C03C11.2	fog-3	WBGene00001483	chrI	979	1	10016768	10018105				1	1
T07D1.4	fox-1	WBGene00001484	chrX	2202	-1	2445126	2450500						1					1
Y113G7A.8	fre-1	WBGene00001485	chrV	1872	-1	20075890	20087702	1						1
F59G1.7	frh-1	WBGene00001486	chrII	603	1	5917397	5918296							1		1
T04B2.2	frk-1	WBGene00001487	chrIV	1677	1	10043740	10045682		1	1	1
ZK270.2	frm-1	WBGene00001488	chrI	14731	-1	14875753	14900319
T04C9.6	frm-2	WBGene00001489	chrIII	2124	-1	5976651	5982077
H05G16.1	frm-3	WBGene00001490	chrX	4175	1	11576180	11581660						1
C24A11.8	frm-4	WBGene00001491	chrI	2501	-1	5402898	5408462	1						1
Y38C1AB.8	frm-5	WBGene00001492	chrIV	3567	-1	39226	48844						1
C51F7.1	frm-7	WBGene00001493	chrV	3568	1	12302463	12306955
H09G03.2	frm-8	WBGene00001494	chrIII	2849	-1	3200791	3219143						1
F31B12.3	frm-9	WBGene00001495	chrX	6300	-1	10816903	10838585
F25H9.5	frm-10	WBGene00001496	chrV	1924	1	13463136	13467212						1
T08B2.9	fars-1	WBGene00001497	chrI	1823	-1	6211988	6214588							1
F22B5.9	fars-3	WBGene00001498	chrII	1913	1	8464795	8467028							1
C26E6.5	fsn-1	WBGene00001499	chrIII	1360	1	4937283	4939470	1				1		1		1
C54F6.14	ftn-1	WBGene00001500	chrV	657	-1	7545952	7547993
D1037.3	ftn-2	WBGene00001501	chrI	670	-1	3680181	3680947				1
F52D10.3	ftt-2	WBGene00001502	chrX	1326	-1	11603640	11605354
H14A12.2	fum-1	WBGene00001503	chrIII	2025	1	7465236	7467569							1		1
K08F8.3	fut-1	WBGene00001505	chrII	1695	-1	8756237	8758669				1
EGAP9.2	fut-2	WBGene00001506	chrV	1068	-1	6573966	6575780
K12H6.3	fut-4	WBGene00001507	chrII	1163	-1	2819440	2822495
C10F3.6	fut-8	WBGene00001508	chrV	2020	-1	5986950	5990235				1
ZK1248.14	fzo-1	WBGene00001509	chrII	2540	-1	5833307	5836182	1						1		1
ZK1307.6	fzr-1	WBGene00001510	chrII	2151	-1	9640936	9644407							1
ZK177.6	fzy-1	WBGene00001511	chrII	1817	1	5501616	5503889					1		1
ZC482.1	gab-1	WBGene00001512	chrIII	1765	-1	12771777	12779625
T05H4.14	gad-1	WBGene00001513	chrV	1988	-1	6431308	6433481					1		1		1
C05D2.5	xnd-1	WBGene00001514	chrIII	2315	1	5604417	5607511					1		1
T24C12.2	gap-1	WBGene00001515	chrX	1890	1	2192497	2195341				1
ZK899.8	gap-2	WBGene00001516	chrX	6015	1	9472410	9516385						1				1
C15B12.5	gar-1	WBGene00001517	chrX	2142	-1	6479601	6484773
F47D12.1	gar-2	WBGene00001518	chrIII	2585	1	6309326	6320819
Y40H4A.1	gar-3	WBGene00001519	chrV	2299	-1	14564737	14579704
K09A9.5	gas-1	WBGene00001520	chrX	1661	-1	15586745	15590329
D2089.5	gbh-1	WBGene00001522	chrII	1365	-1	10690392	10693752
M05D6.7	gbh-2	WBGene00001523	chrII	1289	1	8485887	8487517											1
T19A5.2	gck-1	WBGene00001526	chrV	3349	1	8947777	8956272				1			1
F37B12.2	gcs-1	WBGene00001527	chrII	2339	-1	9035500	9038243							1
AH6.1	gcy-1	WBGene00001528	chrII	3414	-1	9512431	9516877
R134.2	gcy-2	WBGene00001529	chrII	3357	-1	9507545	9512036				1
R134.1	gcy-3	WBGene00001530	chrII	3423	-1	9502698	9507222
ZK970.5	gcy-4	WBGene00001531	chrII	3411	-1	10304079	10308766
ZK970.6	gcy-5	WBGene00001532	chrII	3369	-1	10310340	10316159
B0024.6	gcy-6	WBGene00001533	chrV	3432	-1	10308266	10314343
F52E1.4	gcy-7	WBGene00001534	chrV	3383	1	8387336	8392304
C49H3.1	gcy-8	WBGene00001535	chrIV	3642	1	7928147	7933763
ZK455.2	gcy-9	WBGene00001536	chrX	3676	-1	11332524	11338237				1
C30G4.3	gcy-11	WBGene00001537	chrX	3646	-1	17046188	17055480											1
F08B1.2	gcy-12	WBGene00001538	chrII	3944	1	5312103	5317348				1
F23H12.6	gcy-13	WBGene00001539	chrV	3108	-1	12363735	12369518
ZC412.2	gcy-14	WBGene00001540	chrV	3513	-1	14863153	14867890
ZC239.7	gcy-15	WBGene00001541	chrII	3348	-1	3192423	3197069
W03F11.2	gcy-17	WBGene00001542	chrI	3595	-1	2223309	2233193
ZK896.8	gcy-18	WBGene00001543	chrIV	3666	1	12860113	12865911
C17F4.6	gcy-19	WBGene00001544	chrII	3701	-1	3250989	3259358						1
F21H7.9	gcy-20	WBGene00001545	chrV	3379	-1	16248511	16253767
F22E5.3	gcy-21	WBGene00001546	chrII	3360	1	2659675	2665027
T03D8.5	gcy-22	WBGene00001547	chrV	3245	-1	20820306	20824997
T26C12.4	gcy-23	WBGene00001548	chrIV	3346	-1	3282882	3289334
Y105C5B.2	gcy-25	WBGene00001549	chrIV	3162	1	15872901	15882345
C06A12.4	gcy-27	WBGene00001550	chrIV	2348	-1	17432940	17440054
T07D1.1	gcy-31	WBGene00001551	chrX	2109	-1	2420455	2427497
C06B3.8	gcy-32	WBGene00001552	chrV	2181	-1	13912066	13915422
F57F5.2	gcy-33	WBGene00001553	chrV	2838	-1	11995849	12001757
M04G12.3	gcy-34	WBGene00001554	chrV	2214	-1	13383006	13385885
T04D3.4	gcy-35	WBGene00001555	chrI	2140	1	13325351	13333549										1
C46E1.2	gcy-36	WBGene00001556	chrX	2336	1	15478949	15485632
C54E4.3	gcy-37	WBGene00001557	chrIV	2319	-1	2150650	2159162
Y57G11C.10	gdi-1	WBGene00001558	chrIV	1737	-1	14790786	14792855							1
F45H7.2	gei-1	WBGene00001559	chrIII	5059	1	3344867	3363419
T22H6.6	gei-3	WBGene00001560	chrX	5447	-1	12795134	12813877
W07B3.2	gei-4	WBGene00001561	chrIII	2733	-1	344298	348608						1	1				1
B0513.1	lin-66	WBGene00001562	chrIV	3629	1	13888064	13893956							1
C05C8.4	gei-6	WBGene00001563	chrV	3486	-1	7226357	7230830	1						1
C05E4.9	gei-7	WBGene00001564	chrV	3355	-1	724208	728104										1
C14B9.6	gei-8	WBGene00001565	chrIII	6233	-1	8111100	8125409				1			1
C28C12.9	acdh-13	WBGene00001566	chrIV	2059	-1	8496470	8498858	1						1		1
F32H2.1	gei-11	WBGene00001568	chrI	3070	1	8962315	8966123	1				1		1
F52D2.4	gei-12	WBGene00001569	chrX	2781	-1	1986197	1989599					1	1	1
F58A4.11	gei-13	WBGene00001570	chrIII	2962	-1	9631905	9637032										1
K01C8.5	gei-14	WBGene00001571	chrII	2321	-1	8273419	8275971					1		1		1
M03A8.4	gei-15	WBGene00001572	chrX	1634	-1	6819872	6823231
Y37A1B.15	gei-18	WBGene00001575	chrIV	915	-1	13981062	13982498
T12A7.1	gem-4	WBGene00001577	chrIV	2011	1	11745617	11748662						1
R12A1.4	ges-1	WBGene00001578	chrV	1748	-1	1427650	1432139
F56A11.1	gex-2	WBGene00001579	chrIV	4222	1	572723	583731							1
F28D1.10	gex-3	WBGene00001580	chrIV	3679	1	12404407	12408665							1
F57F4.3	gfi-1	WBGene00001581	chrV	6624	-1	6392519	6399904					1						1
K02A11.1	gfi-2	WBGene00001582	chrI	2298	1	9737807	9744137						1	1
M163.4	gfi-3	WBGene00001583	chrX	2589	1	14480502	14484586						1
F45E4.10	gfi-4	WBGene00001584	chrIV	2520	-1	7646189	7654219	1				1		1
M04B2.3	gfl-1	WBGene00001585	chrIV	736	1	11521266	11522193					1	1	1
C09G5.1	ggr-1	WBGene00001586	chrII	1663	1	10694995	10702465
C45B2.4	ggr-2	WBGene00001587	chrX	2208	1	6070462	6081798
F09C12.1	ggr-3	WBGene00001588	chrII	1317	1	5130376	5133044
H04J21.3	gip-1	WBGene00001589	chrIII	3593	1	2347579	2362048	1						1
C45G3.3	gip-2	WBGene00001590	chrI	1026	1	9226936	9228154	1				1
F11A5.10	glc-1	WBGene00001591	chrV	1573	1	16219589	16221896
F25F8.2	glc-2	WBGene00001592	chrI	1329	-1	4885188	4887966
ZC317.3	glc-3	WBGene00001593	chrV	1884	-1	5449271	5453699
C27H5.8	glc-4	WBGene00001594	chrII	1752	-1	7172163	7174897
T23G11.3	gld-1	WBGene00001595	chrI	2240	1	7695657	7698219					1	1	1
ZC308.1	gld-2	WBGene00001596	chrI	5953	1	6369967	6386145							1
T07F8.3	gld-3	WBGene00001597	chrII	3838	1	7132601	7137471					1		1
T21G5.3	glh-1	WBGene00001598	chrI	2560	1	6854687	6857536					1		1
C55B7.1	glh-2	WBGene00001599	chrI	3125	1	6514022	6517508					1	1	1	1	1
B0414.6	glh-3	WBGene00001600	chrI	2500	-1	5792327	5795124					1		1
T12F5.3	glh-4	WBGene00001601	chrI	3832	1	3726014	3731227					1		1
C45B2.5	gln-1	WBGene00001602	chrX	1362	1	6058219	6060199						1
K03H1.1	gln-2	WBGene00001603	chrIII	1219	-1	9943152	9944673		1	1	1
Y105C5B.28	gln-3	WBGene00001604	chrIV	1479	-1	16167751	16170794				1
F26D10.10	gln-5	WBGene00001606	chrIV	1280	-1	17272194	17273615					1	1	1	1	1
C28D4.3	gln-6	WBGene00001607	chrIV	1516	-1	9739183	9740882					1	1	1		1
R07B1.8	R07B1.8	WBGene00001608	chrX	1382	-1	9870750	9872567
F02A9.6	glp-1	WBGene00001609	chrIII	4311	1	9092164	9099606					1	1	1
C06E1.4	glr-1	WBGene00001612	chrIII	2959	-1	8584106	8588535
B0280.12	glr-2	WBGene00001613	chrIII	2934	-1	7138621	7144770
K10D3.1	glr-3	WBGene00001614	chrI	2511	1	7117807	7121544
C06A8.9	glr-4	WBGene00001615	chrII	3109	-1	7785022	7794267
ZC196.7	glr-5	WBGene00001616	chrV	3246	1	8716473	8720871
F41B4.4	glr-6	WBGene00001617	chrX	3025	-1	6836346	6840575
C43H6.9	glr-7	WBGene00001618	chrX	2264	-1	2413902	2417885
F22A3.3	glr-8	WBGene00001619	chrX	1488	1	6506847	6509845
C12D12.2	glt-1	WBGene00001620	chrX	1860	1	3496013	3499156				1
K08F4.4	glt-3	WBGene00001621	chrIV	1760	1	10130344	10133255				1
T22E5.2	glt-4	WBGene00001622	chrX	1618	1	6403385	6406876				1
Y53C12A.2	glt-5	WBGene00001623	chrII	1776	-1	9706437	9708828
R05G6.6	glt-6	WBGene00001624	chrIV	1787	1	7503609	7506422
W03G1.1	glt-7	WBGene00001625	chrIV	1626	1	532135	535688
F44F4.6	gly-1	WBGene00001626	chrII	1419	-1	10899982	10902144
C55B7.2	gly-2	WBGene00001627	chrI	2067	1	6507895	6511617				1
ZK688.8	gly-3	WBGene00001628	chrIII	2294	-1	7914242	7917704							1
Y116F11B.12	gly-4	WBGene00001629	chrV	2451	-1	19881341	19895319							1
Y39E4B.12	gly-5	WBGene00001630	chrIII	2618	1	13187291	13204796							1
H38K22.5	gly-6	WBGene00001631	chrIII	2794	-1	4324261	4331200
Y46H3A.6	gly-7	WBGene00001632	chrV	2164	-1	1815851	1821322							1
Y66A7A.6	gly-8	WBGene00001633	chrIII	1380	1	11624891	11628138
Y45F10D.3	gly-10	WBGene00001635	chrIV	2453	1	13778842	13782362							1
Y75B8A.9	gly-11	WBGene00001636	chrIII	1967	-1	12171251	12177144
F48E3.1	gly-12	WBGene00001637	chrX	2337	1	7485819	7490651						1
B0416.6	gly-13	WBGene00001638	chrX	1715	-1	9293607	9296563
M01F1.1	gly-14	WBGene00001639	chrIII	1407	-1	3490323	3493221				1
C54C8.11	gly-15	WBGene00001640	chrI	1278	1	12462166	12465821
T15D6.2	gly-16	WBGene00001641	chrI	1263	-1	12379326	12381023
T15D6.3	gly-17	WBGene00001642	chrI	1176	-1	12376895	12378665
F22D6.11	gly-18	WBGene00001643	chrI	1323	1	7110239	7112286
F22D6.12	gly-19	WBGene00001644	chrI	1824	1	7112901	7115247
C03E10.4	gly-20	WBGene00001645	chrV	1883	1	11282552	11286024					1		1		1
B0024.12	gna-1	WBGene00001646	chrV	653	-1	10319509	10320161
T23G11.2	gna-2	WBGene00001647	chrI	1275	1	7699539	7700958					1	1	1		1
C26C6.2	goa-1	WBGene00001648	chrI	2054	1	7522110	7526744						1	1
H13N06.3	gob-1	WBGene00001649	chrX	1944	1	15493468	15497412
F25H8.3	gon-1	WBGene00001650	chrIV	6453	-1	9935046	9945754				1
T01H8.5	gon-2	WBGene00001651	chrI	6780	-1	8549507	8570951							1			1
K04D7.5	gon-4	WBGene00001653	chrIV	4107	1	10197798	10202987					1	1	1
C34E10.3	gop-1	WBGene00001660	chrIII	2962	1	5254431	5258883	1						1
C34E10.2	gop-2	WBGene00001661	chrIII	1198	1	5258980	5260471					1		1
C34E10.1	gop-3	WBGene00001662	chrIII	2178	1	5260653	5264957							1
T19C4.6	gpa-1	WBGene00001663	chrV	1074	-1	11174549	11177541
F38E1.5	gpa-2	WBGene00001664	chrV	1412	1	8370994	8374007
E02C12.5	gpa-3	WBGene00001665	chrV	1556	-1	9356559	9359726
T07A9.7	gpa-4	WBGene00001666	chrIV	1119	1	401695	404483						1
F53B1.7	gpa-5	WBGene00001667	chrX	1158	-1	2118888	2121055
F48C11.1	gpa-6	WBGene00001668	chrX	1095	1	13191177	13193886
R10H10.5	gpa-7	WBGene00001669	chrIV	1059	1	10403998	10408245				1
F56H9.3	gpa-8	WBGene00001670	chrV	1095	-1	12638834	12640452
F56H9.4	gpa-9	WBGene00001671	chrV	1186	-1	12646809	12649296
C55H1.2	gpa-10	WBGene00001672	chrV	1236	-1	6852542	6854786
C16A11.1	gpa-11	WBGene00001673	chrII	1577	1	4247192	4255284
F18G5.3	gpa-12	WBGene00001674	chrX	1267	1	9246948	9249164
F18E2.5	gpa-13	WBGene00001675	chrV	1047	-1	12752745	12754876
B0207.3	gpa-14	WBGene00001676	chrI	1227	1	5942421	5945539
M04C7.1	gpa-15	WBGene00001677	chrI	1246	-1	8531715	8535244				1
Y95B8A.5	gpa-16	WBGene00001678	chrI	1231	1	897287	906007
F13D12.7	gpb-1	WBGene00001679	chrII	2451	-1	11742752	11748548						1	1
F52A8.2	gpb-2	WBGene00001680	chrI	1435	-1	7318297	7321090										1
K02A4.2	gpc-1	WBGene00001681	chrX	1009	-1	12881158	12884919
F08B6.2	gpc-2	WBGene00001682	chrI	669	1	6757461	6758180	1						1
T09F3.3	gpd-1	WBGene00001683	chrII	1135	1	10394054	10395288					1	1	1
K10B3.8	gpd-2	WBGene00001684	chrX	1158	-1	3113429	3114681
K10B3.7	gpd-3	WBGene00001685	chrX	1204	-1	3112073	3113372
F33H1.2	gpd-4	WBGene00001686	chrII	1127	1	10171211	10172437	1				1		1		1
F59D12.4	gpn-1	WBGene00001687	chrX	1797	1	15681658	15687404
F22B7.13	gpr-1	WBGene00001688	chrIII	1690	1	8628855	8630697					1		1
C38C10.4	gpr-2	WBGene00001689	chrIII	1740	-1	9391186	9393080				1	1		1
R08B4.1	grd-1	WBGene00001690	chrX	3830	1	11109384	11115775
F46B3.5	grd-2	WBGene00001691	chrV	2919	1	20609832	20613753
W05E7.1	grd-3	WBGene00001692	chrIV	694	1	3439652	3440453				1
T01B10.1	grd-4	WBGene00001693	chrX	643	1	8501286	8502229
F41E6.2	grd-5	WBGene00001694	chrV	523	1	8619010	8619847
T18H9.1	grd-6	WBGene00001695	chrV	1776	1	9221867	9224326
F46H5.6	grd-7	WBGene00001696	chrX	2254	-1	7267944	7272022
C37C3.4	grd-8	WBGene00001697	chrV	1122	1	7842524	7844280
C04E6.6	grd-9	WBGene00001698	chrV	1926	1	5895371	5898585
F09D12.1	grd-10	WBGene00001699	chrIV	544	1	3441088	3441785
K02E2.2	grd-11	WBGene00001700	chrV	3049	1	20356771	20365687
F02D8.2	grd-12	WBGene00001701	chrV	858	1	14978490	14979966
W05E7.3	grd-13	WBGene00001702	chrIV	606	1	3438309	3439499
T01B10.2	grd-14	WBGene00001703	chrX	955	1	8499611	8500984
Y87G2A.15	grd-15	WBGene00001704	chrI	632	1	13564556	13566301
Y69A2AL.1	grd-16	WBGene00001705	chrIV	1215	1	2476699	2480217
Y48G8AR.1	grh-1	WBGene00001707	chrI	1693	-1	1259491	1268157
F19C6.1	grk-1	WBGene00001708	chrX	2815	-1	9991197	9999120						1
W02B3.2	grk-2	WBGene00001709	chrIII	2131	1	676117	680042						1
C24G6.7	grl-1	WBGene00001710	chrV	1207	-1	5530707	5533840										1
T16G1.8	grl-2	WBGene00001711	chrV	1478	1	12944845	12946837
K03B8.7	grl-3	WBGene00001712	chrV	906	1	11411493	11412751
F42C5.7	grl-4	WBGene00001713	chrIV	825	-1	7309824	7310749
Y47D7A.5	grl-5	WBGene00001714	chrV	846	-1	4412733	4414612
K10C2.5	grl-6	WBGene00001715	chrX	723	-1	6449999	6450902										1
T02E9.2	grl-7	WBGene00001716	chrV	1201	-1	11344799	11346996
ZC487.5	grl-8	WBGene00001717	chrV	639	-1	6731931	6733059
ZC487.4	grl-9	WBGene00001718	chrV	997	-1	6730264	6731677
C26F1.5	grl-10	WBGene00001719	chrV	1001	1	7774497	7775740
ZK512.9	grl-11	WBGene00001720	chrIII	501	-1	9117272	9118287
F28A12.2	grl-12	WBGene00001721	chrV	681	-1	8635798	8636966
F32D1.4	grl-13	WBGene00001722	chrV	862	-1	4362708	4364636					1
T03D8.4	grl-14	WBGene00001723	chrV	1396	1	20825650	20827709
Y75B8A.20	grl-15	WBGene00001724	chrIII	669	-1	12232531	12235610
Y65B4BR.6	grl-16	WBGene00001725	chrI	1675	-1	572180	575122										1
C56A3.1	grl-17	WBGene00001726	chrV	1288	-1	13561987	13563901
T05C3.4	grl-18	WBGene00001727	chrV	1338	-1	5485681	5488850
R02D3.6	grl-19	WBGene00001728	chrIV	494	-1	251970	252554
C23H5.9	grl-20	WBGene00001729	chrIV	735	-1	2126096	2128852
ZC168.5	grl-21	WBGene00001730	chrIV	672	1	10737457	10738171
W03A5.3	grl-22	WBGene00001731	chrIII	489	-1	5413184	5413954
E02A10.2	grl-23	WBGene00001732	chrV	1276	-1	12575171	12576876
F11E6.2	grl-24	WBGene00001733	chrIV	1047	-1	17474219	17475801
ZK643.8	grl-25	WBGene00001734	chrIII	2446	1	8962218	8965613
K02D7.6	grl-26	WBGene00001735	chrIV	704	-1	321571	323022
F40C5.3	grl-27	WBGene00001736	chrV	442	-1	3575116	3575871
T24A6.15	grl-28	WBGene00001737	chrV	420	-1	3551343	3551862
T24A6.18	grl-29	WBGene00001738	chrV	519	-1	3554608	3555233
T24A6.3	grl-30	WBGene00001739	chrV	468	1	3556283	3556846
ZC395.6	gro-1	WBGene00001740	chrIII	1389	1	5265074	5267164	1				1		1
K06H7.4	grp-1	WBGene00001743	chrIII	1618	1	8085638	8088382					1		1
T10F2.1	gars-1	WBGene00001744	chrIII	2379	-1	5159690	5163588	1						1		1
R06A10.2	gsa-1	WBGene00001745	chrI	2200	1	1068594	1075013				1
Y18D10A.5	gsk-3	WBGene00001746	chrI	1377	1	12819204	12824795				1			1
F29F11.6	gsp-1	WBGene00001747	chrV	1754	1	10682401	10686485							1				1
F56C9.1	gsp-2	WBGene00001748	chrIII	1619	1	7336521	7338704	1						1			1
R107.7	gst-1	WBGene00001749	chrIII	822	1	9058826	9060106							1
K08F4.6	gst-2	WBGene00001750	chrIV	658	-1	10140308	10141491
K08F4.11	gst-3	WBGene00001751	chrIV	722	-1	10139358	10140221
K08F4.7	gst-4	WBGene00001752	chrIV	796	1	10142140	10143079										1
R03D7.6	gst-5	WBGene00001753	chrII	730	1	10950290	10951546				1
F11G11.3	gst-6	WBGene00001754	chrII	777	1	4879880	4881105										1
F11G11.2	gst-7	WBGene00001755	chrII	739	1	4882066	4883356						1			1
F11G11.1	gst-8	WBGene00001756	chrII	678	1	4883744	4884597
R05F9.5	gst-9	WBGene00001757	chrII	718	1	4891575	4893569
Y45G12C.2	gst-10	WBGene00001758	chrV	782	1	2561689	2564707				1						1
R11G1.3	gst-11	WBGene00001759	chrX	612	-1	3632542	3633734
F37B1.2	gst-12	WBGene00001760	chrII	774	-1	13614640	13617867
T26C5.1	gst-13	WBGene00001761	chrII	737	1	9231437	9232281
F37B1.3	gst-14	WBGene00001762	chrII	635	-1	13614781	13616030
F37B1.4	gst-15	WBGene00001763	chrII	711	-1	13611701	13613082				1
F37B1.5	gst-16	WBGene00001764	chrII	695	-1	13622895	13624363						1				1
F37B1.6	gst-17	WBGene00001765	chrII	684	-1	13627989	13628728
F37B1.7	gst-18	WBGene00001766	chrII	594	-1	13629729	13630817
F37B1.8	gst-19	WBGene00001767	chrII	665	-1	13625474	13627071
Y48E1B.10	gst-20	WBGene00001768	chrII	742	-1	13608115	13609710											1
ZK697.6	gst-21	WBGene00001769	chrV	867	-1	1730759	1732000
F21H7.1	gst-22	WBGene00001770	chrV	722	-1	16231014	16232262
T28A11.11	gst-23	WBGene00001771	chrV	681	1	3243293	3244492
F37B1.1	gst-24	WBGene00001772	chrII	717	-1	13610371	13611272										1
F37F2.3	gst-25	WBGene00001773	chrI	649	-1	1451124	1453079
Y53F4B.29	gst-26	WBGene00001774	chrII	728	-1	15163732	15164508				1
Y53F4B.30	gst-27	WBGene00001775	chrII	742	-1	15164809	15165650				1
Y53F4B.31	gst-28	WBGene00001776	chrII	722	-1	15166119	15167332
Y53F4B.32	gst-29	WBGene00001777	chrII	696	-1	15168462	15169784
ZK546.11	gst-30	WBGene00001778	chrII	703	-1	4933875	4935015
Y53F4B.35	gst-31	WBGene00001779	chrII	651	-1	15174195	15174889			1
Y53F4B.37	gst-32	WBGene00001780	chrII	639	-1	15177296	15178518
C02A12.1	gst-33	WBGene00001781	chrV	734	-1	3467450	3468498
Y1H11.1	gst-34	WBGene00001782	chrII	657	-1	15179895	15183156
Y1H11.2	gst-35	WBGene00001783	chrII	764	-1	15183733	15185309										1
R07B1.4	gst-36	WBGene00001784	chrX	748	-1	9861592	9862897										1
Y32G9A.1	gst-37	WBGene00001785	chrV	630	1	1921620	1922380
F35E8.8	gst-38	WBGene00001786	chrV	855	-1	15915149	15916060
Y53F4B.33	gst-39	WBGene00001787	chrII	710	-1	15171075	15171836										1
F56B3.10	gst-40	WBGene00001788	chrIV	706	1	760610	762342										1	1
R13D7.7	gst-41	WBGene00001789	chrV	698	-1	7398446	7399283
D1053.1	gst-42	WBGene00001790	chrX	970	-1	11726203	11727830											1
Y71F9AL.5	gst-43	WBGene00001791	chrI	682	1	2901337	2903007	1
F13A7.10	gst-44	WBGene00001792	chrV	893	1	16390914	16392386									1
Y46G5A.31	gsy-1	WBGene00001793	chrII	2432	-1	12866379	12878035						1	1
K04D7.3	gta-1	WBGene00001794	chrIV	1664	1	10180636	10183937										1
C05C12.3	gtl-1	WBGene00001795	chrIV	5187	-1	11248880	11259443				1
F54D1.5	gtl-2	WBGene00001796	chrIV	4313	1	11273461	11281902
C14F11.3	lite-1	WBGene00001803	chrX	1467	-1	6226096	6230665
ZC504.5	gur-3	WBGene00001804	chrX	1560	-1	10402466	10406243
K09E4.5	gur-4	WBGene00001805	chrII	1731	1	14104698	14108428
ZK622.2	gur-5	WBGene00001806	chrII	1334	1	5285312	5288914
T10G3.6	gut-2	WBGene00001808	chrV	464	1	13497690	13498806					1		1
C30H6.6	haf-1	WBGene00001811	chrIV	2117	1	17376388	17379280						1
F43E2.4	haf-2	WBGene00001812	chrII	2555	-1	7353535	7356383	1						1
F57A10.3	haf-3	WBGene00001813	chrV	2222	-1	15760428	15766157	1						1
W04C9.1	haf-4	WBGene00001814	chrI	2518	1	489987	496157
W09D6.6	hmt-1	WBGene00001815	chrIII	2565	-1	11091454	11099852						1	1		1
Y48G8AL.11	haf-6	WBGene00001816	chrI	2186	-1	1162892	1175871							1
Y50E8A.16	haf-7	WBGene00001817	chrV	2458	1	14773342	14777316						1
Y57G11C.1	haf-8	WBGene00001818	chrIV	1902	-1	14694001	14699909
ZK484.2	haf-9	WBGene00001819	chrI	2631	1	6081800	6085964										1
F53B2.6	ham-1	WBGene00001820	chrIV	1821	1	12542011	12545701										1	1
C07A12.1	ham-2	WBGene00001821	chrX	1226	1	4554665	4558829
ZC395.7	hap-1	WBGene00001823	chrIII	655	1	5263904	5264957							1
F13D11.2	hbl-1	WBGene00001824	chrX	4344	1	5822242	5827714						1				1
C46A5.9	hcf-1	WBGene00001827	chrIV	2800	-1	7770743	7774258					1		1
F40E10.1	hch-1	WBGene00001828	chrX	1937	-1	14696342	14699907										1	1
ZK1055.1	hcp-1	WBGene00001829	chrV	4664	1	6594177	6599189	1				1		1
T06E4.1	hcp-2	WBGene00001830	chrV	4135	1	9645816	9650285				1	1		1
F58A4.3	hcp-3	WBGene00001831	chrIII	1013	-1	9615223	9616386					1		1
T03F1.9	hcp-4	WBGene00001832	chrI	2762	-1	3862778	3865941					1		1
Y110A7A.1	hcp-6	WBGene00001833	chrI	5356	1	5165094	5171317							1
C53A5.3	hda-1	WBGene00001834	chrV	1843	1	14525372	14527398					1	1	1
C08B11.2	hda-2	WBGene00001835	chrII	1678	-1	8020728	8022510	1				1		1
R06C1.1	hda-3	WBGene00001836	chrI	1739	-1	11912782	11917710	1				1		1
C10E2.3	hda-4	WBGene00001837	chrX	3553	1	16729486	16744625						1
Y51H1A.5	hda-6	WBGene00001838	chrII	1654	1	13882632	13887964	1						1
ZK829.2	hdl-1	WBGene00001839	chrIV	2771	-1	11946083	11949794		1		1
C26D10.2	hel-1	WBGene00001840	chrII	1823	-1	8326799	8328827					1		1
C36B7.7	hen-1	WBGene00001841	chrX	590	-1	7116155	7116953
ZK287.8	her-1	WBGene00001842	chrV	619	1	9697105	9701527											1
W06D4.1	hgo-1	WBGene00001843	chrI	1505	-1	9049452	9055439
K02E10.2	hid-1	WBGene00001844	chrX	3205	1	2489036	2494330						1	1				1
F38A6.3	hif-1	WBGene00001851	chrV	2958	1	20780380	20785231						1					1
C30G7.1	hil-1	WBGene00001852	chrV	903	1	14949760	14952775
Y73B6BL.9	hil-2	WBGene00001853	chrIV	873	1	6294115	6295209
F22F1.1	hil-3	WBGene00001854	chrX	878	1	8159105	8160037
C18G1.5	hil-4	WBGene00001855	chrV	975	1	4754299	4755459					1		1		1
B0414.3	hil-5	WBGene00001856	chrI	867	1	5774588	5775613	1				1		1		1
F59A7.4	hil-6	WBGene00001857	chrV	573	-1	2030656	2031474					1
C01B10.5	hil-7	WBGene00001858	chrIV	818	1	6646023	6646928										1
T05E8.2	hil-8	WBGene00001859	chrI	465	-1	5465944	5469630
F28B3.7	him-1	WBGene00001860	chrI	4042	-1	4951335	4957670	1				1		1
ZK381.1	him-3	WBGene00001862	chrIV	1121	1	6977508	6978932					1		1		1
F15G9.4	him-4	WBGene00001863	chrX	15906	1	9717568	9753706										1
D1086.4	him-5	WBGene00001864	chrV	932	1	14090799	14092417	1				1		1	1	1
T04A11.6	him-6	WBGene00001865	chrIV	3127	1	12490768	12495270					1		1
T07G12.12	him-8	WBGene00001867	chrIV	1245	1	10561894	10563954					1		1
R12B2.4	him-10	WBGene00001869	chrIII	1734	1	5803215	5805205	1				1		1
ZK1127.11	him-14	WBGene00001872	chrII	2620	-1	7064985	7069924					1		1
T09E8.2	him-17	WBGene00001874	chrV	3098	1	13176695	13180173					1		1		1
T10C6.14	his-1	WBGene00001875	chrV	312	1	16042500	16042811											1
T10C6.13	his-2	WBGene00001876	chrV	715	-1	16041549	16042263
T10C6.12	his-3	WBGene00001877	chrV	398	1	16040774	16041171											1
T10C6.11	his-4	WBGene00001878	chrV	479	-1	16040071	16040549
F45F2.3	his-5	WBGene00001879	chrV	379	1	8535182	8535560
F45F2.13	his-6	WBGene00001880	chrV	411	-1	8534545	8534955
F45F2.4	his-7	WBGene00001881	chrV	384	1	8533358	8533741
F45F2.12	his-8	WBGene00001882	chrV	372	-1	8532694	8533065
ZK131.3	his-9	WBGene00001883	chrII	411	1	13823579	13823989	1
ZK131.4	his-10	WBGene00001884	chrII	312	-1	13822995	13823306
ZK131.5	his-11	WBGene00001885	chrII	537	1	13821709	13822245	1
ZK131.6	his-12	WBGene00001886	chrII	384	-1	13821129	13821512	1
ZK131.7	his-13	WBGene00001887	chrII	411	1	13820141	13820551
ZK131.8	his-14	WBGene00001888	chrII	312	-1	13819557	13819868
ZK131.9	his-15	WBGene00001889	chrII	369	1	13818302	13818670	1
ZK131.10	his-16	WBGene00001890	chrII	385	-1	13817690	13818074	1
K06C4.5	his-17	WBGene00001891	chrV	468	-1	8897503	8897970
K06C4.10	his-18	WBGene00001892	chrV	451	1	8898173	8898623
K06C4.11	his-19	WBGene00001893	chrV	384	1	8895743	8896126
K06C4.4	his-20	WBGene00001894	chrV	372	-1	8895079	8895450
K06C4.3	his-21	WBGene00001895	chrV	384	-1	8891861	8892244
K06C4.12	his-22	WBGene00001896	chrV	372	1	8892537	8892908
M163.3	his-24	WBGene00001898	chrX	906	1	14490037	14491045										1	1
ZK131.2	his-25	WBGene00001899	chrII	644	-1	13824547	13825190
ZK131.1	his-26	WBGene00001900	chrII	312	1	13825463	13825774
K06C4.13	his-27	WBGene00001901	chrV	411	1	8890016	8890426
K06C4.2	his-28	WBGene00001902	chrV	312	-1	8889466	8889777
F35H10.11	his-29	WBGene00001903	chrIV	369	-1	8331031	8331399	1
F35H10.1	his-30	WBGene00001904	chrIV	384	1	8331653	8332036	1										1
F17E9.12	his-31	WBGene00001905	chrIV	334	-1	8333659	8333992	1
F17E9.10	his-32	WBGene00001906	chrIV	468	1	8334285	8334752						1
F17E9.13	his-33	WBGene00001907	chrIV	384	-1	8335322	8335705	1
F17E9.9	his-34	WBGene00001908	chrIV	369	1	8335959	8336327	1
C50F4.13	his-35	WBGene00001909	chrV	508	-1	9544627	9545266
C50F4.6	C50F4.6	WBGene00001910	chrV	410	1	9546353	9546814
C50F4.7	his-37	WBGene00001911	chrV	470	1	9547042	9547585
K03A1.6	his-38	WBGene00001912	chrX	326	-1	7309519	7309844
F45F2.2	his-39	WBGene00001913	chrV	327	1	8536292	8536694
C50F4.5	his-41	WBGene00001915	chrV	1046	1	9545498	9546809										1
F08G2.3	his-42	WBGene00001916	chrII	411	-1	13828218	13828628	1
F08G2.2	his-43	WBGene00001917	chrII	384	1	13827257	13827640	1
F08G2.1	his-44	WBGene00001918	chrII	369	-1	13826661	13827029	1
B0035.10	his-45	WBGene00001919	chrIV	787	1	11326535	11327321	1
B0035.9	his-46	WBGene00001920	chrIV	312	-1	11325996	11326307	1
B0035.7	his-47	WBGene00001921	chrIV	586	-1	11323863	11324448	1
B0035.8	his-48	WBGene00001922	chrIV	504	1	11324697	11325200				1			1
F07B7.5	his-49	WBGene00001923	chrV	411	1	8847921	8848331
F07B7.9	his-50	WBGene00001924	chrV	312	-1	8847371	8847682
F07B7.10	his-51	WBGene00001925	chrV	384	-1	8849766	8850149
F07B7.4	his-52	WBGene00001926	chrV	426	1	8850388	8850813
F07B7.3	his-53	WBGene00001927	chrV	384	1	8853648	8854031
F07B7.11	his-54	WBGene00001928	chrV	426	-1	8852984	8853409
F54E12.1	his-55	WBGene00001929	chrIV	411	-1	11337831	11338241	1
F54E12.3	his-56	WBGene00001930	chrIV	312	1	11338500	11338811	1
F54E12.5	his-57	WBGene00001931	chrIV	384	1	11340390	11340773	1
F54E12.4	his-58	WBGene00001932	chrIV	499	-1	11339612	11340110				1
F55G1.2	his-59	WBGene00001933	chrIV	743	1	7488206	7489131	1
F55G1.11	his-60	WBGene00001934	chrIV	444	-1	7487556	7487999	1						1
F55G1.10	his-61	WBGene00001935	chrIV	876	-1	7485331	7486206	1
F55G1.3	his-62	WBGene00001936	chrIV	639	1	7486524	7487162				1
F22B3.2	his-63	WBGene00001937	chrIV	507	-1	11406365	11406871	1
F22B3.1	his-64	WBGene00001938	chrIV	397	1	11407078	11407474	1
H02I12.7	his-65	WBGene00001939	chrIV	384	1	11401070	11401453	1
H02I12.6	his-66	WBGene00001940	chrIV	372	-1	11400393	11400764				1
T23D8.5	his-67	WBGene00001941	chrI	451	-1	9988336	9988786						1
T23D8.6	his-68	WBGene00001942	chrI	515	1	9989091	9989605
E03A3.3	his-69	WBGene00001943	chrIII	472	-1	4058247	4058718	1
E03A3.4	his-70	WBGene00001944	chrIII	405	-1	4059690	4060094		1	1	1
F45E1.6	his-71	WBGene00001945	chrX	597	-1	7981333	7982027
Y49E10.6	his-72	WBGene00001946	chrIII	633	-1	12367374	12368065					1		1
B0304.1	hlh-1	WBGene00001948	chrII	997	1	4519066	4522434										1
T24B8.6	hlh-3	WBGene00001950	chrII	819	1	9086547	9087856						1					1
T05G5.2	hlh-4	WBGene00001951	chrIII	636	-1	9737386	9738754
T15H9.3	hlh-6	WBGene00001952	chrII	858	-1	9613404	9614753
C02B8.4	hlh-8	WBGene00001953	chrX	539	1	8116587	8120057
ZK682.4	hlh-10	WBGene00001954	chrV	712	-1	9280679	9282131
F58A4.7	hlh-11	WBGene00001955	chrIII	2014	1	9622060	9626465
C28C12.8	hlh-12	WBGene00001956	chrIV	516	-1	8478564	8479433
F48D6.3	hlh-13	WBGene00001957	chrX	630	1	4249225	4250740										1
C18A3.8	hlh-14	WBGene00001958	chrII	892	-1	5737765	5739772
C43H6.8	hlh-15	WBGene00001959	chrX	270	-1	2412962	2413281
DY3.3	hlh-16	WBGene00001960	chrI	471	-1	8767013	8768022											1
F38C2.2	hlh-17	WBGene00001961	chrIV	520	1	16254744	16256231
F57C12.3	hlh-19	WBGene00001962	chrX	529	-1	555789	557192
F40G9.4	btb-1	WBGene00001963	chrIII	690	1	185651	186921
C17C3.7	hlh-25	WBGene00001964	chrII	807	1	5535223	5536132											1
C17C3.8	hlh-26	WBGene00001965	chrII	771	-1	5532840	5533721											1
C17C3.10	hlh-27	WBGene00001966	chrII	1190	-1	5539059	5541799
F31A3.2	hlh-28	WBGene00001967	chrX	720	1	17550982	17551802
F31A3.4	hlh-29	WBGene00001968	chrX	720	-1	17547742	17548562
Y48B6A.14	hmg-1.1	WBGene00001971	chrII	694	1	14250618	14251373							1
F47D12.4	hmg-1.2	WBGene00001972	chrIII	2116	1	6280332	6283068	1						1
C32F10.5	hmg-3	WBGene00001973	chrI	2773	-1	5815059	5818128	1				1		1
T20B12.8	hmg-4	WBGene00001974	chrIII	2234	-1	7379077	7381531					1	1	1
F45E4.9	hmg-5	WBGene00001975	chrIV	816	-1	7644879	7646211					1
T05A7.4	hmg-11	WBGene00001976	chrII	579	1	4672795	4673744
Y17G7A.1	hmg-12	WBGene00001977	chrII	1759	1	11916448	11918256					1		1		1
R13H4.4	hmp-1	WBGene00001978	chrV	3189	1	11845858	11852146					1	1	1
K05C4.6	hmp-2	WBGene00001979	chrI	2654	1	14738992	14742655					1	1	1
W02B9.1	hmr-1	WBGene00001980	chrI	10154	-1	11075751	11134660						1	1				1
C44C10.8	hnd-1	WBGene00001981	chrX	837	1	11684638	11685712
E04A4.4	hoe-1	WBGene00001983	chrIV	2704	-1	4739254	4744261	1						1
W06B11.4	hog-1	WBGene00001984	chrX	849	-1	5851999	5854219
C18E3.8	hop-1	WBGene00001985	chrI	1158	-1	4208513	4210342								1	1
F43D2.4	hot-1	WBGene00001986	chrV	1068	1	14621126	14629372										1
Y39B6A.48	hot-2	WBGene00001987	chrV	1242	1	19174777	19187870										1
W02B8.5	hot-3	WBGene00001988	chrII	714	-1	13930451	13931923										1
T12A2.16	hot-4	WBGene00001989	chrIII	796	1	6220502	6224392
K07A12.6	hot-5	WBGene00001990	chrI	562	-1	8683214	8687103
C13G3.2	hot-6	WBGene00001991	chrV	690	-1	11021043	11022855
Y48B6A.9	hot-7	WBGene00001992	chrII	814	1	14209829	14213027
T21C12.2	hpd-1	WBGene00001993	chrIII	1384	1	10535428	10537585										1	1
F20B6.8	hpk-1	WBGene00001994	chrX	4091	-1	4210551	4217266
K08H2.6	hpl-1	WBGene00001995	chrX	802	1	13245321	13246975						1
K01G5.2	hpl-2	WBGene00001996	chrIII	1216	-1	10752164	10755424	1						1
Y39A1A.23	hpr-9	WBGene00001997	chrIII	1731	1	10621442	10626284	1						1
F32A11.2	hpr-17	WBGene00001998	chrII	1645	-1	13153391	13156977							1	1	1
F42A6.7	hrp-1	WBGene00001999	chrIV	1895	-1	3336921	3338864					1		1
F58D5.1	hrp-2	WBGene00002000	chrI	2415	-1	12060262	12064890	1						1
T11G6.1	hars-1	WBGene00002001	chrIV	1912	1	10858934	10861275	1						1		1
K08E7.2	hsb-1	WBGene00002002	chrIV	1461	-1	12564662	12567205							1
B0285.5	hse-5	WBGene00002003	chrIII	2200	1	4345309	4350051					1	1	1
Y53C10A.12	hsf-1	WBGene00002004	chrI	2326	-1	11953502	11961977					1	1
F26D10.3	hsp-1	WBGene00002005	chrIV	2080	1	17278920	17281298					1		1
C15H9.6	hsp-3	WBGene00002007	chrX	2695	-1	6088980	6092089							1
F43E2.8	hsp-4	WBGene00002008	chrII	2216	-1	7350076	7352593				1			1		1
C37H5.8	hsp-6	WBGene00002010	chrV	2652	-1	4823918	4826746							1
C14B9.1	hsp-12.2	WBGene00002011	chrIII	505	1	8138024	8139565				1
F38E11.1	hsp-12.3	WBGene00002012	chrIV	485	-1	9444771	9445307
F38E11.2	hsp-12.6	WBGene00002013	chrIV	358	-1	9446368	9446892						1
T27E4.8	hsp-16.1	WBGene00002015	chrV	438	-1	9087271	9087760
Y46H3A.3	hsp-16.2	WBGene00002016	chrV	592	-1	1804333	1804970										1
T27E4.2	hsp-16.11	WBGene00002017	chrV	476	1	9090055	9090582										1	1
Y46H3A.2	hsp-16.41	WBGene00002018	chrV	585	1	1805232	1805874
T27E4.3	hsp-16.48	WBGene00002019	chrV	432	1	9088109	9088595											1
T27E4.9	hsp-16.49	WBGene00002020	chrV	432	-1	9089258	9089744
F52E1.7	hsp-17	WBGene00002021	chrV	583	-1	8384754	8385907
C09B8.6	hsp-25	WBGene00002023	chrX	1357	-1	6034057	6039461
C14F11.5	hsp-43	WBGene00002024	chrX	1426	-1	6233113	6235505
Y22D7AL.5	hsp-60	WBGene00002025	chrIII	2238	1	1619733	1625911							1
C12C8.1	hsp-70	WBGene00002026	chrI	2013	-1	9320353	9322503
T05F1.6	hsr-9	WBGene00002027	chrI	4208	1	9626252	9631163	1				1		1
F08B4.6	hst-1	WBGene00002028	chrIV	2752	-1	8688260	8691500						1	1		1
C34F6.4	hst-2	WBGene00002029	chrX	1325	-1	11204044	11207026						1
F40H3.5	hst-3.1	WBGene00002030	chrII	831	-1	6167760	6169202
Y34B4A.3	hst-6	WBGene00002031	chrX	1313	1	5275535	5278485						1
F41H10.10	htp-1	WBGene00002032	chrIV	1228	-1	5390182	5391549					1		1		1
Y73B6BL.2	htp-2	WBGene00002033	chrIV	1255	1	6419496	6420890	1						1
F57C9.5	htp-3	WBGene00002034	chrI	2347	1	4827073	4829797	1				1		1		1
F29D10.4	hum-1	WBGene00002035	chrI	3541	-1	8845800	8851111						1	1			1
F36D4.3	hum-2	WBGene00002036	chrV	6085	1	9386130	9400044	1						1
F46C3.3	hum-4	WBGene00002037	chrX	8018	-1	11420407	11433459						1
T02C12.1	hum-5	WBGene00002038	chrIII	3316	-1	4029088	4036816										1
T10H10.1	hum-6	WBGene00002039	chrX	7082	1	2303074	2315390				1
F56A6.2	hum-7	WBGene00002040	chrI	5704	-1	585823	607574											1
Y66H1A.6	hum-8	WBGene00002041	chrIV	3991	-1	429214	440544
H26D21.1	hus-1	WBGene00002042	chrI	929	1	3698098	3699303	1				1		1
C09G4.1	hyl-1	WBGene00002043	chrIV	1540	1	8540541	8544366	1						1
K02G10.6	hyl-2	WBGene00002044	chrX	1488	-1	4696423	4699433
C56C10.8	icd-1	WBGene00002045	chrII	1596	-1	6586149	6588647	1				1		1
C01F6.8	icl-1	WBGene00002046	chrIV	846	-1	9094532	9095640					1		1
Y39G10AR.13	icp-1	WBGene00002047	chrI	2145	-1	2304472	2306818						1	1
B0244.2	ida-1	WBGene00002048	chrIII	2590	1	5755493	5765769
F38B2.1	ifa-1	WBGene00002050	chrX	2408	1	11269833	11275419										1
F52E10.5	ifa-3	WBGene00002051	chrX	2041	-1	16267131	16269983
K05B2.3	ifa-4	WBGene00002052	chrX	2057	-1	4912270	4915956
F10C1.2	ifb-1	WBGene00002053	chrII	2351	1	5765598	5772118
F10C1.7	ifb-2	WBGene00002054	chrII	1807	1	5750168	5754121										1
F37B4.2	ifc-1	WBGene00002055	chrV	1689	1	2881383	2883752
M6.1	ifc-2	WBGene00002056	chrX	4788	-1	642160	654902
R04E5.10	ifd-1	WBGene00002057	chrX	2172	-1	8820574	8824395										1
F25E2.4	ifd-2	WBGene00002058	chrX	1515	-1	813851	815928										1
F53A2.6	ife-1	WBGene00002059	chrIII	972	1	13343341	13344517				1	1		1
R04A9.4	ife-2	WBGene00002060	chrX	839	-1	381382	382710						1
B0348.6	ife-3	WBGene00002061	chrV	1107	-1	6589	7822					1		1
C05D9.5	ife-4	WBGene00002062	chrX	846	1	1104209	1106244						1				1
Y57A10A.30	ife-5	WBGene00002063	chrII	1410	1	12280598	12284072				1	1
T05G5.10	iff-1	WBGene00002064	chrIII	672	-1	9745779	9747108	1				1		1
F54C9.1	iff-2	WBGene00002065	chrII	982	-1	8559342	8561301											1
M110.4	ifg-1	WBGene00002066	chrII	4661	1	8217181	8222346							1				1
C43C3.1	ifp-1	WBGene00002067	chrX	2582	-1	9675786	9680111										1
C27A2.3	ify-1	WBGene00002068	chrII	1099	-1	5054069	5055327					1		1
C04F12.3	ikb-1	WBGene00002069	chrI	1922	1	9685473	9688639				1
K07A1.8	ile-1	WBGene00002070	chrI	2344	-1	9608918	9611590							1		1
T04G9.3	ile-2	WBGene00002071	chrX	1320	1	768595	770771
T19B10.7	ima-1	WBGene00002072	chrV	1917	1	11239657	11241762					1		1		1
F26B1.3	ima-2	WBGene00002073	chrI	1810	1	6315233	6317269					1	1	1		1
F32E10.4	ima-3	WBGene00002074	chrIV	2639	-1	7558692	7561655	1						1
F28B3.8	imb-1	WBGene00002075	chrI	3454	-1	4920681	4926236							1
R06A4.4	imb-2	WBGene00002076	chrII	3156	1	14365629	14373783					1	1	1
C53D5.6	imb-3	WBGene00002077	chrI	3713	-1	310981	314992	1				1		1
ZK742.1	xpo-1	WBGene00002078	chrV	4386	1	7805045	7814627					1		1
Y48G1A.5	xpo-2	WBGene00002079	chrI	3100	-1	318543	323353					1	1	1
C49H3.10	xpo-3	WBGene00002080	chrIV	3493	-1	7916683	7924115					1		1
F54G8.3	ina-1	WBGene00002081	chrIII	3810	-1	9167962	9172728
F57B9.6	inf-1	WBGene00002083	chrIII	1675	1	6929984	6931898	1						1
F13B12.5	ins-1	WBGene00002084	chrIV	796	1	10436688	10438392
ZK75.2	ins-2	WBGene00002085	chrII	546	1	5988502	5989371											1
ZK75.3	ins-3	WBGene00002086	chrII	591	-1	5990075	5990746
ZK75.1	ins-4	WBGene00002087	chrII	580	1	5996344	5996981
ZK84.3	ins-5	WBGene00002088	chrII	527	1	5998417	5998993
ZK84.6	ins-6	WBGene00002089	chrII	469	1	6000465	6000987
ZK1251.2	ins-7	WBGene00002090	chrIV	505	-1	9681994	9682911				1
ZK1251.11	ins-8	WBGene00002091	chrIV	315	-1	9680370	9680732
C06E2.8	ins-9	WBGene00002092	chrX	357	-1	8866185	8866587
T08G5.12	ins-10	WBGene00002093	chrV	291	1	14033980	14034326
C17C3.4	ins-11	WBGene00002094	chrII	276	1	5556744	5557071
C17C3.19	ins-12	WBGene00002095	chrII	273	1	5554600	5555289
C17C3.18	ins-13	WBGene00002096	chrII	1805	-1	5544568	5547473
F41G3.16	ins-14	WBGene00002097	chrII	354	-1	6745392	6745830
F41G3.17	ins-15	WBGene00002098	chrII	350	-1	6744299	6744695
Y39A3A.5	ins-16	WBGene00002099	chrIII	234	-1	2060663	2060947
F56F3.6	ins-17	WBGene00002100	chrIII	598	-1	4476857	4477552
T28B8.2	ins-18	WBGene00002101	chrI	493	1	8147422	8149707
T10D4.13	ins-19	WBGene00002102	chrII	367	-1	3126035	3126444
ZK84.7	ins-20	WBGene00002103	chrII	429	1	6010818	6011295
M04D8.1	ins-21	WBGene00002104	chrIII	231	1	10023715	10024031
M04D8.2	ins-22	WBGene00002105	chrIII	325	1	10026200	10026584
M04D8.3	ins-23	WBGene00002106	chrIII	296	1	10028159	10028512
ZC334.3	ins-24	WBGene00002107	chrI	477	-1	14031136	14031655
ZC334.8	ins-25	WBGene00002108	chrI	219	1	14020352	14021143
ZC334.1	ins-26	WBGene00002109	chrI	486	-1	14037138	14037791
ZC334.11	ins-27	WBGene00002110	chrI	458	1	14026637	14027557
ZC334.9	ins-28	WBGene00002111	chrI	260	-1	14012430	14013600
ZC334.10	ins-29	WBGene00002112	chrI	256	1	14018791	14019674
ZC334.2	ins-30	WBGene00002113	chrI	658	-1	14034942	14036028
T10D4.4	ins-31	WBGene00002114	chrII	678	1	3127044	3127814		1
Y8A9A.6	ins-32	WBGene00002115	chrII	320	-1	3802961	3803326
W09C5.4	ins-33	WBGene00002116	chrI	519	-1	13637836	13639300
F52B11.6	ins-34	WBGene00002117	chrIV	466	1	14106559	14107681
K02E2.4	ins-35	WBGene00002118	chrV	377	1	20375509	20376270											1
Y53H1A.4	ins-36	WBGene00002119	chrI	312	-1	11212418	11215083
F08G2.6	ins-37	WBGene00002120	chrII	510	-1	13835032	13835593		1	1	1
C17C3.20	ins-38	WBGene00002121	chrII	237	1	5530484	5530911
C16E9.4	inx-1	WBGene00002123	chrX	2619	-1	6943699	6956357				1						1
F08G12.10	inx-2	WBGene00002124	chrX	1483	-1	11294898	11296667					1	1
F22F4.2	inx-3	WBGene00002125	chrX	1643	1	5996119	5998216					1	1
F26D11.10	inx-4	WBGene00002126	chrV	1886	-1	7961298	7965809
R09F10.4	inx-5	WBGene00002127	chrX	1689	-1	8299775	8302330				1						1	1
C36H8.2	inx-6	WBGene00002128	chrIV	1386	1	12746561	12749698
K02B2.4	inx-7	WBGene00002129	chrIV	1910	-1	5943969	5946667						1			1
ZK792.2	inx-8	WBGene00002130	chrIV	1386	1	11673793	11675615				1
ZK792.3	inx-9	WBGene00002131	chrIV	1302	1	11676329	11678473
T18H9.5	inx-10	WBGene00002132	chrV	2064	-1	9204680	9207444				1
W04D2.3	inx-11	WBGene00002133	chrV	1734	1	12487247	12493243						1			1
ZK770.3	inx-12	WBGene00002134	chrI	1442	-1	3755473	3759076
Y8G1A.2	inx-13	WBGene00002135	chrI	1439	-1	3748528	3753964
F07A5.1	inx-14	WBGene00002136	chrI	1866	-1	7349974	7352195					1		1	1	1
R12E2.9	inx-15	WBGene00002137	chrI	1235	-1	4159016	4161115										1
R12E2.5	inx-16	WBGene00002138	chrI	1454	1	4162037	4165017
R12E2.4	inx-17	WBGene00002139	chrI	1215	1	4165135	4167061
C18H7.2	inx-18	WBGene00002140	chrIV	1655	1	606361	614026
T16H5.1	inx-19	WBGene00002141	chrI	1623	-1	2451910	2464639
T23H4.1	inx-20	WBGene00002142	chrI	1452	1	9876519	9879110
Y47G6A.1	inx-21	WBGene00002143	chrI	1690	1	3611912	3618321	1						1
Y47G6A.2	inx-22	WBGene00002144	chrI	1705	1	3608398	3611847					1	1	1
C09B8.1	ipp-5	WBGene00002146	chrX	1706	1	6031434	6034475				1
C41C4.4	ire-1	WBGene00002147	chrII	3320	-1	8112202	8124788	1						1		1
F44C4.4	gon-14	WBGene00002148	chrV	3145	-1	6606418	6611146					1	1	1
R03E9.4	irk-1	WBGene00002149	chrX	1518	-1	6767207	6771606
M02A10.2	irk-2	WBGene00002150	chrX	2209	-1	702973	710006
K04G11.5	irk-3	WBGene00002151	chrX	1630	-1	14353219	14358995
R11A8.6	iars-1	WBGene00002152	chrIV	3809	1	10368586	10373115	1						1
C25A1.7	iars-2	WBGene00002153	chrI	3296	1	10179827	10183987	1				1		1		1
F42G8.12	isp-1	WBGene00002162	chrIV	1215	-1	8133775	8136043							1			1
C54D1.3	ist-1	WBGene00002163	chrX	3407	1	7132164	7139622
F37A4.8	isw-1	WBGene00002169	chrIII	3308	-1	6703940	6710002					1		1
F33D4.2	itr-1	WBGene00002173	chrIV	9778	1	7675163	7696912				1
W03D8.6	itx-1	WBGene00002174	chrI	5111	1	2802824	2815788
Y105C5B.21	jac-1	WBGene00002175	chrIV	4299	-1	15997633	16026815										1
F56D12.4	jip-1	WBGene00002176	chrII	3106	1	1327000	1350143										1
F35C8.3	jkk-1	WBGene00002177	chrX	1756	1	5368434	5372027
B0478.1	jnk-1	WBGene00002178	chrIV	1559	1	6957630	6963705										1
T22C1.7	jph-1	WBGene00002179	chrI	3057	-1	7946175	7951588				1
Y77E11A.4	jtr-1	WBGene00002180	chrIV	640	1	1420973	1421769	1
K03D10.1	kal-1	WBGene00002181	chrI	2293	-1	14128599	14142192						1				1
F08F8.3	kap-1	WBGene00002182	chrIII	2144	1	7338937	7343562
T02G5.8	kat-1	WBGene00002183	chrII	1385	1	7073754	7075509							1			1
C47D12.7	kel-1	WBGene00002184	chrII	1916	1	11688906	11695998										1
T27E9.4	kel-3	WBGene00002185	chrIII	1915	1	13464728	13471247	1
T16H12.6	kel-10	WBGene00002186	chrIII	1979	-1	10098381	10101492		1		1	1
T07A9.3	kgb-1	WBGene00002187	chrIV	1578	-1	405623	410026
ZC416.4	kgb-2	WBGene00002188	chrIV	1217	1	3606791	3609224
ZK909.2	kin-1	WBGene00002189	chrI	3528	1	14919520	14952163				1						1
R07E4.6	kin-2	WBGene00002190	chrX	2257	-1	5970612	5977819										1
B0205.7	kin-3	WBGene00002191	chrI	1481	1	10734011	10736610							1
C10C6.1	kin-4	WBGene00002192	chrIV	5914	1	11425720	11447043						1	1
T13H10.1	kin-5	WBGene00002193	chrIV	1697	-1	9967057	9969160		1	1	1
ZK20.2	kin-6	WBGene00002194	chrII	1140	1	11640390	11641714
F08F1.1	kin-9	WBGene00002195	chrX	2147	1	8432610	8437296
T01G9.6	kin-10	WBGene00002196	chrI	1164	-1	8288952	8291070							1
F22D6.1	kin-14	WBGene00002198	chrI	1321	-1	7075922	7079481				1
M176.6	kin-15	WBGene00002199	chrII	1609	-1	9431322	9433648
M176.7	kin-16	WBGene00002200	chrII	1681	-1	9433958	9436059
T17E9.1	kin-18	WBGene00002201	chrIII	3759	1	6118574	6124015					1		1
C03C10.1	kin-19	WBGene00002202	chrIII	1905	-1	4083978	4086618							1
F46F2.2	kin-20	WBGene00002203	chrX	2597	-1	15269057	15281557										1
W08D2.8	kin-21	WBGene00002204	chrIV	1632	1	9832915	9834802		1	1	1
W04G5.6	kin-23	WBGene00002205	chrI	1191	-1	11640678	11642197
K07F5.4	kin-24	WBGene00002206	chrIV	1647	-1	9839089	9841052		1	1	1
B0302.1	kin-25	WBGene00002207	chrX	4282	1	17186066	17193219						1
T06C10.6	kin-26	WBGene00002208	chrIV	1319	-1	7875723	7877790		1	1	1
F58H12.1	kin-29	WBGene00002210	chrX	3451	-1	2843913	2852471
M01B2.1	kin-30	WBGene00002211	chrV	1684	1	15244739	15247704
B0523.1	kin-31	WBGene00002212	chrIII	1382	1	8671623	8673545		1	1	1
C30F8.4	kin-32	WBGene00002213	chrI	3011	1	5086313	5093809						1
M7.2	klc-1	WBGene00002214	chrIV	1768	1	11084084	11086032					1		1		1
C18C4.10	klc-2	WBGene00002215	chrV	2822	-1	5575394	5581697										1
T09A5.2	klp-3	WBGene00002216	chrII	2195	1	7842365	7845595										1
F56E3.3	klp-4	WBGene00002217	chrX	5160	-1	3171409	3178692				1
R144.1	klp-6	WBGene00002218	chrIII	3516	1	5030894	5037590
K11D9.1	klp-7	WBGene00002219	chrIII	2501	1	10805831	10810902					1		1
C15C7.2	klp-8	WBGene00002220	chrX	2075	1	3159928	3164419						1
C33H5.4	klp-10	WBGene00002221	chrIV	2742	1	7797109	7800433					1	1	1
F20C5.2	klp-11	WBGene00002222	chrIV	3736	-1	8755027	8762044											1
T01G1.1	klp-12	WBGene00002223	chrIV	5815	-1	11340837	11360083							1			1
F22F4.3	klp-13	WBGene00002224	chrX	2159	1	5984940	5992068
M01E11.6	klp-15	WBGene00002225	chrI	2020	-1	5577058	5579302					1	1	1	1	1
C41G7.2	klp-16	WBGene00002226	chrI	2079	1	9512444	9514747						1	1
W02B12.7	klp-17	WBGene00002227	chrII	1509	-1	11465875	11467577			1	1
C06G3.2	klp-18	WBGene00002228	chrIV	3199	1	7040198	7043683					1	1	1
Y43F4B.6	klp-19	WBGene00002229	chrIII	3597	-1	13302642	13307158					1		1
Y50D7A.6	klp-20	WBGene00002230	chrIII	2175	1	221415	228837
C02F5.1	knl-1	WBGene00002231	chrIII	3412	1	8250565	8254251					1		1
F11A6.1	kpc-1	WBGene00002232	chrI	2722	1	11675932	11680958						1				1	1
C25B8.1	kqt-1	WBGene00002233	chrX	2700	1	6618985	6627951
M60.5	kqt-2	WBGene00002234	chrX	2241	-1	8243084	8246318
Y54G9A.3	kqt-3	WBGene00002235	chrII	2366	1	13696277	13712828
T02G5.9	kars-1	WBGene00002238	chrII	2136	-1	7070144	7072375	1				1		1		1
F13B9.5	ksr-1	WBGene00002239	chrX	2640	1	8275106	8283268
F58D5.4	ksr-2	WBGene00002240	chrI	2217	-1	12047331	12059791	1						1
F10C2.2	kup-1	WBGene00002241	chrV	1236	-1	12032237	12040854	1				1		1
C53C9.3	kvs-1	WBGene00002242	chrX	1938	-1	7690492	7707035
Y54G2A.25	lad-2	WBGene00002243	chrIV	3817	-1	2964405	2978459
Y71H2AM.19	laf-1	WBGene00002244	chrIII	2215	-1	2770498	2779045							1
K08B4.1	lag-1	WBGene00002245	chrIV	2553	1	6095400	6110630						1	1
Y73C8B.4	lag-2	WBGene00002246	chrV	1209	1	3188348	3189839										1
W03F8.5	lam-1	WBGene00002247	chrIV	3256	1	5173272	5179263						1
T22A3.8	lam-3	WBGene00002248	chrI	9451	1	10608455	10621417										1
ZK353.6	lap-1	WBGene00002249	chrIII	1601	-1	8399124	8401860							1
B0457.1	lat-1	WBGene00002251	chrII	3745	1	8896780	8908592							1
B0286.2	lat-2	WBGene00002252	chrII	4369	1	4359086	4368285
F40F4.3	lbp-1	WBGene00002253	chrX	638	1	3259090	3259843
F40F4.2	lbp-2	WBGene00002254	chrX	762	1	3260598	3261461
F40F4.4	lbp-3	WBGene00002255	chrX	989	1	3256998	3258146				1
ZK742.5	lbp-4	WBGene00002256	chrV	594	1	7820557	7821457	1				1		1
W02D3.7	lbp-5	WBGene00002257	chrI	483	-1	6731270	6732281										1	1
W02D3.5	lbp-6	WBGene00002258	chrI	540	-1	6728286	6729379
T22G5.2	lbp-7	WBGene00002259	chrV	520	1	13879536	13880200
T22G5.6	lbp-8	WBGene00002260	chrV	599	1	13890686	13891348
F58A3.1	ldb-1	WBGene00002261	chrX	2746	1	11028851	11040546						1
F13D12.2	ldh-1	WBGene00002262	chrII	1106	1	11725260	11726469										1
K08H10.1	lea-1	WBGene00002263	chrV	2633	1	10011847	10023212							1		1
W09H1.6	lec-1	WBGene00002264	chrII	1211	1	13195479	13199626
F52H3.7	lec-2	WBGene00002265	chrII	4204	-1	10009547	10016001				1						1
ZK892.1	lec-3	WBGene00002266	chrII	2329	1	9991310	10000287				1						1
C44F1.3	lec-4	WBGene00002267	chrIII	1026	-1	3771403	3773315
ZK1248.16	lec-5	WBGene00002268	chrII	1049	-1	5839617	5841113				1
Y55B1AR.1	lec-6	WBGene00002269	chrIII	784	-1	599506	600606					1
R07B1.2	lec-7	WBGene00002270	chrX	716	1	9852081	9852933
R07B1.10	lec-8	WBGene00002271	chrX	1055	1	9850151	9851317										1
C16H3.2	lec-9	WBGene00002272	chrX	555	1	17600396	17601428										1
W01A11.4	lec-10	WBGene00002273	chrV	737	-1	6488182	6489033
F38A5.3	lec-11	WBGene00002274	chrIV	855	-1	6588179	6590194
W01G7.5	lem-2	WBGene00002275	chrII	1820	1	14063375	14066095					1	1	1				1
F42H11.2	lem-3	WBGene00002276	chrI	2398	-1	9578516	9581265					1		1
F01G12.5	let-2	WBGene00002280	chrX	5862	-1	16380376	16389297				1						1
K08F8.6	let-19	WBGene00002295	chrII	9279	1	8770920	8781966						1	1			1
T19E10.1	ect-2	WBGene00002297	chrII	3370	-1	10778336	10783230					1		1
ZK1067.1	let-23	WBGene00002299	chrII	4450	1	9197458	9207148
Y54E5B.3	let-49	WBGene00002324	chrI	1029	1	14820370	14821754					1		1		1
ZK792.6	let-60	WBGene00002335	chrIV	1389	-1	11688200	11691065							1
M7.1	let-70	WBGene00002344	chrIV	987	-1	11081062	11082234	1						1		1
R06C7.10	let-75	WBGene00002348	chrI	6504	-1	7258919	7267077
F38H4.9	let-92	WBGene00002363	chrIV	1729	1	11858409	11860439	1						1
K08E7.3	let-99	WBGene00002368	chrIV	2274	1	12567833	12570601					1	1	1	1	1
Y65B4BR.2	lpr-1	WBGene00002393	chrI	969	1	557434	561674
F52H3.1	let-268	WBGene00002497	chrII	2438	-1	10033248	10039881				1							1
B0261.2	let-363	WBGene00002583	chrI	8565	1	5245743	5263429							1
F26B1.7	let-381	WBGene00002601	chrI	1163	-1	6320361	6323993										1
F26D11.11	let-413	WBGene00002632	chrV	3239	-1	7972904	7977754						1	1			1
F26F12.7	let-418	WBGene00002637	chrV	5685	1	5826816	5832844					1		1
C10H11.9	let-502	WBGene00002694	chrI	4367	-1	4738171	4744322							1
C01G8.9	let-526	WBGene00002717	chrI	6050	-1	5300954	5310917							1			1
F57B10.1	let-607	WBGene00002783	chrI	3446	1	6574003	6585880	1						1
C29E6.1	let-653	WBGene00002827	chrIV	2715	1	11885507	11891057
F57B9.2	let-711	WBGene00002845	chrIII	8287	1	6946694	6958823	1						1
C16A3.3	let-716	WBGene00002850	chrIII	5459	1	6383499	6389360	1				1		1
C05D11.12	let-721	WBGene00002855	chrIII	2016	-1	6444640	6446891							1
C29E4.8	let-754	WBGene00002879	chrIII	1310	-1	7949606	7951850				1			1		1
C05D11.4	let-756	WBGene00002881	chrIII	1728	1	6407076	6409981
F20H11.2	let-765	WBGene00002889	chrIII	6415	-1	6592482	6601118						1	1
C56G2.6	let-767	WBGene00002891	chrIII	1314	-1	6338457	6340049							1		1
H19M22.2	let-805	WBGene00002915	chrIII	14141	1	2658075	2681103				1
F33A8.1	let-858	WBGene00002957	chrII	2820	1	11022310	11027861	1				1		1
F09E8.7	lev-1	WBGene00002974	chrIV	1865	-1	13174147	13179359
C35C5.5	lev-8	WBGene00002975	chrX	1732	1	11560849	11563642
T07H6.5	lev-9	WBGene00002976	chrX	2161	-1	6286417	6291696
Y105E8A.7	lev-10	WBGene00002977	chrI	3145	1	14390321	14400210							1			1
Y105E8B.1	lev-11	WBGene00002978	chrI	2523	-1	14620748	14631243
C46H11.4	lfe-2	WBGene00002979	chrI	2782	1	5023889	5041157
C32D5.9	lgg-1	WBGene00002980	chrII	713	-1	6346925	6347689						1	1
ZK593.6	lgg-2	WBGene00002981	chrIV	1124	-1	10934098	10935884							1
B0336.8	lgg-3	WBGene00002982	chrIII	430	-1	5697431	5697964	1				1	1
C54G7.3	lgx-1	WBGene00002983	chrX	6346	-1	5525164	5538481										1
C29A12.3	lig-1	WBGene00002985	chrV	2416	1	10814093	10816697					1	1	1
C07H6.1	lig-4	WBGene00002986	chrIII	2357	1	7521397	7524770							1
ZC64.4	lim-4	WBGene00002987	chrX	1068	-1	3869734	3873276										1
K03E6.1	lim-6	WBGene00002988	chrX	1043	1	1074221	1079336
C04F1.3	lim-7	WBGene00002989	chrI	1359	1	5716679	5725359										1	1
C37F5.1	lin-1	WBGene00002990	chrIV	1805	-1	2275860	2300351										1
F17E5.1	lin-2	WBGene00002991	chrX	3560	-1	12399450	12413957						1
F36H1.4	lin-3	WBGene00002992	chrIV	2079	1	11054289	11063592					1	1	1
T09A5.10	lin-5	WBGene00002994	chrII	2670	1	7860541	7863511					1	1	1
Y54G11A.10	lin-7	WBGene00002996	chrII	993	-1	14347049	14349330
B0454.1	lin-8	WBGene00002997	chrII	1477	1	3056644	3060251						1
ZK637.7	lin-9	WBGene00002998	chrIII	2301	-1	8900157	8904053					1		1
C09H6.2	lin-10	WBGene00002999	chrI	3342	-1	8109738	8119309						1				1	1
ZC247.3	lin-11	WBGene00003000	chrI	1528	1	10248279	10255320				1
R107.8	lin-12	WBGene00003001	chrIII	4900	-1	9060087	9071683
C03B8.4	lin-13	WBGene00003002	chrIII	7238	-1	7700069	7709407							1
T25C12.1	lin-14	WBGene00003003	chrX	1923	1	11468435	11484202
Y71F9B.5	lin-17	WBGene00003006	chrI	2237	1	2706885	2717551						1
C16B8.1	lin-18	WBGene00003007	chrX	1937	1	3958477	3961886
Y54G2A.1	lin-22	WBGene00003008	chrIV	522	1	3019738	3022213
K10B2.1	lin-23	WBGene00003009	chrII	2628	1	6371273	6374502	1				1		1
B0001.1	lin-24	WBGene00003010	chrIV	995	1	12129482	12135073			1			1	1		1
F56H9.5	lin-25	WBGene00003011	chrV	3614	1	12649841	12658701						1
F18A1.2	lin-26	WBGene00003012	chrII	2927	1	7681914	7686214					1		1
F02E9.2	lin-28	WBGene00003014	chrI	1738	-1	8407625	8410798
W03C9.4	lin-29	WBGene00003015	chrII	2304	-1	11917579	11935280
K10G6.1	lin-31	WBGene00003017	chrII	1292	1	3982576	3986967
T14F9.5	lin-32	WBGene00003018	chrX	530	-1	2229116	2230094											1
H32C10.2	lin-33	WBGene00003019	chrIV	900	1	5930633	5933267		1		1						1
C32F10.2	lin-35	WBGene00003020	chrI	3215	1	5807712	5815640	1				1		1
F44B9.6	lin-36	WBGene00003021	chrIII	3361	-1	8016585	8020805					1		1
ZK418.4	lin-37	WBGene00003022	chrIII	958	-1	7070814	7072494					1	1	1
C07H6.7	lin-39	WBGene00003024	chrIII	1358	-1	7528603	7536567						1
T27C4.4	lin-40	WBGene00003025	chrV	3405	1	3704982	3712845	1						1				1
C12C8.3	lin-41	WBGene00003026	chrI	3832	-1	9335764	9342488					1	1	1
E01A2.3	lin-44	WBGene00003029	chrI	1378	1	4126058	4129312				1
Y73B6A.5	lin-45	WBGene00003030	chrIV	3643	-1	6742527	6748413						1	1
R186.4	lin-46	WBGene00003031	chrV	1369	1	12968837	12970716
F34D10.5	lin-48	WBGene00003033	chrIII	899	1	3745443	3747330
F42A9.2	lin-49	WBGene00003034	chrIV	3847	1	8620540	8626151							1
ZK632.13	lin-52	WBGene00003035	chrIII	572	-1	9823994	9824665	1
K07A1.12	lin-53	WBGene00003036	chrI	1461	-1	9618193	9619754					1	1	1
JC8.6	lin-54	WBGene00003037	chrIV	1534	1	13241028	13243345					1	1	1
T12F5.4	lin-59	WBGene00003040	chrI	4663	-1	3713140	3721160						1	1
R06C7.7	lin-61	WBGene00003041	chrI	2217	-1	7248826	7251407					1		1
C05B10.1	lip-1	WBGene00003043	chrIV	1250	1	6842953	6844955					1	1	1
F18A1.3	lir-1	WBGene00003044	chrII	1367	1	7671958	7682613	1				1		1
F18A1.4	lir-2	WBGene00003045	chrII	1773	1	7667943	7671855					1		1
F37H8.1	lir-3	WBGene00003046	chrII	942	-1	11183016	11184750						1
T03F6.5	lis-1	WBGene00003047	chrIII	1968	-1	13370878	13376609							1
W06F12.1	lit-1	WBGene00003048	chrIII	3547	1	13701892	13724300						1	1			1	1
DY3.2	lmn-1	WBGene00003052	chrI	2218	1	8762982	8765627							1
C03B1.12	lmp-1	WBGene00003053	chrX	1069	-1	6376401	6377651						1
F48E8.1	lon-1	WBGene00003055	chrIII	1182	1	5474437	5478343				1							1
C39E6.1	lon-2	WBGene00003056	chrX	1925	-1	4738837	4749055						1
ZK836.1	lon-3	WBGene00003057	chrV	1109	-1	12197414	12198606
ZK945.9	lov-1	WBGene00003058	chrII	9993	-1	10109220	10121904
C48E7.3	lpd-2	WBGene00003059	chrI	1055	1	6253703	6254940	1				1		1
Y47G6A.23	lpd-3	WBGene00003060	chrI	5151	-1	3565043	3578691							1			1
ZK973.10	lpd-5	WBGene00003061	chrI	719	-1	4372255	4373121
K09H9.6	lpd-6	WBGene00003062	chrI	1907	-1	3144413	3147861	1				1		1
R13A5.12	lpd-7	WBGene00003063	chrIII	1731	1	7573281	7575202					1		1
R10H10.1	lpd-8	WBGene00003064	chrIV	788	1	10387390	10388330					1		1		1
T21C9.5	lpd-9	WBGene00003065	chrV	551	1	10579286	10580671
T27C10.6	lrk-1	WBGene00003068	chrI	7392	-1	10879759	10894230
F29D11.1	lrp-1	WBGene00003071	chrI	14711	1	7614172	7634139
T21E3.3	lrp-2	WBGene00003072	chrI	14802	-1	3935272	3953945				1
R74.1	lars-1	WBGene00003073	chrIII	3769	-1	4181517	4186797	1						1
ZK524.3	lars-2	WBGene00003074	chrI	2730	-1	7457154	7460754	1						1
T04H1.6	lrx-1	WBGene00003075	chrV	1238	1	12252628	12255375
F40F8.9	lsm-1	WBGene00003076	chrII	548	1	11126874	11127472					1	1	1
Y62E10A.12	lsm-3	WBGene00003077	chrIV	938	1	13387179	13389575	1						1
F32A5.7	lsm-4	WBGene00003078	chrII	611	-1	7252189	7253122	1				1
F28F8.3	lsm-5	WBGene00003079	chrV	792	1	15569938	15570768	1				1
Y71G12B.14	lsm-6	WBGene00003080	chrI	358	1	1701360	1701810	1				1		1
ZK593.7	lsm-7	WBGene00003081	chrIV	581	1	10933330	10934179					1
Y73B6BL.32	lsm-8	WBGene00003082	chrIV	573	1	6326513	6329461	1						1
T22A3.3	lst-1	WBGene00003083	chrI	1712	1	10588166	10590455					1		1
R160.7	lst-2	WBGene00003084	chrX	2624	-1	4377982	4383341						1
Y37A1B.1	lst-3	WBGene00003085	chrIV	3984	1	14071350	14076719	1				1		1
Y37A1B.2	lst-4	WBGene00003086	chrIV	2514	-1	14060980	14069831						1	1
F49H12.1	lsy-2	WBGene00003087	chrX	1767	1	2089660	2093247
K02C4.4	ltd-1	WBGene00003089	chrII	2537	-1	8088438	8092702										1
Y22F5A.4	lys-1	WBGene00003090	chrV	1107	1	10277802	10279102
Y22F5A.5	lys-2	WBGene00003091	chrV	924	-1	10280285	10281445
Y22F5A.6	lys-3	WBGene00003092	chrV	921	-1	10282179	10283423
F58B3.1	lys-4	WBGene00003093	chrIV	724	-1	11621420	11623101
F58B3.2	lys-5	WBGene00003094	chrIV	697	-1	11624232	11625559
F58B3.3	lys-6	WBGene00003095	chrIV	709	-1	11626887	11627924
C02A12.4	lys-7	WBGene00003096	chrV	917	-1	3481416	3482599
C17G10.5	lys-8	WBGene00003097	chrII	984	1	5586148	5587635
C54C8.6	lys-9	WBGene00003098	chrI	540	-1	12454843	12455719
F17E9.11	lys-10	WBGene00003099	chrIV	734	1	8332813	8333546
Y53C12B.5	mab-3	WBGene00003100	chrII	1672	1	9733363	9737952				1
C08C3.3	mab-5	WBGene00003102	chrIII	1031	-1	7776842	7783389										1
ZC13.4	mab-7	WBGene00003104	chrX	1219	-1	892240	898068
T27A1.6	mab-9	WBGene00003106	chrII	1369	1	516014	521630
R166.1	mab-10	WBGene00003107	chrII	1762	1	10530349	10533446						1
Y71G12B.20	mab-20	WBGene00003111	chrI	2604	-1	1644590	1651382						1
F35G12.6	mab-21	WBGene00003112	chrIII	1261	1	4600705	4603019
C32C4.5	mab-23	WBGene00003114	chrV	621	1	10633037	10635390
Y48C3A.7	mac-1	WBGene00003119	chrII	2828	-1	13311146	13320841	1				1		1
R09B3.5	mag-1	WBGene00003123	chrI	854	-1	11911746	11912670	1						1
K10B3.9	mai-1	WBGene00003124	chrX	2199	-1	3113424	3116586
Y37E11AL.7	map-1	WBGene00003129	chrIV	1199	-1	3683531	3686862							1
Y116A8A.9	map-2	WBGene00003130	chrIV	1696	-1	16847796	16854910	1						1
Y110A7A.17	mat-1	WBGene00003132	chrI	2648	-1	5123929	5127205	1				1		1
W10C6.1	mat-2	WBGene00003133	chrII	4604	1	11112661	11120742					1		1
F10C5.1	mat-3	WBGene00003134	chrIII	2118	1	475451	482321	1				1		1
C09H6.3	mau-2	WBGene00003136	chrI	2019	1	8125794	8130081					1		1
Y62E10A.8	mau-8	WBGene00003142	chrIV	940	1	13377990	13380453	1						1
C34B4.1	max-1	WBGene00003143	chrV	3514	-1	13098895	13110322										1
Y38F1A.10	max-2	WBGene00003144	chrII	3166	-1	13014262	13025768	1						1
H21P03.1	mbf-1	WBGene00003148	chrIV	781	-1	11479336	11480163	1						1		1
T04C10.1	mbk-1	WBGene00003149	chrX	2767	-1	14819844	14824471						1
F49E11.1	mbk-2	WBGene00003150	chrIV	4181	1	13009111	13035922	1				1	1	1
W09C2.3	mca-1	WBGene00003151	chrIV	4701	-1	9625893	9634931						1
Y67D8C.10	mca-3	WBGene00003153	chrIV	5822	-1	3103152	3133141	1						1
Y17G7B.5	mcm-2	WBGene00003154	chrII	2826	-1	12001446	12006561					1	1	1
C25D7.6	mcm-3	WBGene00003155	chrV	2687	-1	15056702	15059584						1	1
Y39G10AR.14	mcm-4	WBGene00003156	chrI	2645	-1	2318293	2321849					1	1	1
R10E4.4	mcm-5	WBGene00003157	chrIII	2439	-1	4288233	4291256					1	1	1
ZK632.1	mcm-6	WBGene00003158	chrIII	2585	1	9794281	9798558					1	1	1
F32D1.10	mcm-7	WBGene00003159	chrV	2458	1	4347150	4349761					1	1	1
C50F4.11	mdf-1	WBGene00003160	chrV	2205	-1	9541758	9544202	1				1		1
Y69A2AR.30	mdf-2	WBGene00003161	chrIV	1065	-1	2636229	2641115					1		1
F20H11.3	mdh-2	WBGene00003162	chrIII	1612	-1	6606197	6608060	1						1		1
R03E9.1	mdl-1	WBGene00003163	chrX	1172	1	6742354	6743863											1
Y57E12AL.5	mdt-6	WBGene00003164	chrV	834	-1	7058528	7059601						1	1
T07H8.4	mec-1	WBGene00003165	chrV	6656	1	6956519	6966404
F14D12.4	mec-2	WBGene00003166	chrX	2544	1	5575897	5590780
F01D4.6	mec-3	WBGene00003167	chrIV	1298	-1	10458843	10461869
T01C8.7	mec-4	WBGene00003168	chrX	2342	-1	16803295	16807052
E03G2.3	mec-5	WBGene00003169	chrX	1127	1	15943939	15948881
W02D3.3	mec-6	WBGene00003170	chrI	1503	1	6724918	6728331
ZK154.3	mec-7	WBGene00003171	chrX	1557	-1	7774805	7776631										1
F46A9.6	mec-8	WBGene00003172	chrI	1590	-1	9441002	9450724						1	1
C50H2.3	mec-9	WBGene00003173	chrV	2806	-1	9907608	9915063
F16F9.5	mec-10	WBGene00003174	chrX	2367	-1	8465777	8470203
C44B11.3	mec-12	WBGene00003175	chrIII	1599	-1	3131566	3139213
F37C12.12	mec-14	WBGene00003176	chrIII	1586	-1	7190128	7192930
[truncated: 18,263 more rows]
